# Supplementary material for: Bis[4-hydr­oxy-N′-(4-meth­oxy-2-oxido­benzyl­idene-κO 2)benzohydrazidato-κ2 O,N′]cadmium(II) dimethyl sulfoxide disolvate
Source: Acta Crystallogr Sect E Struct Rep Online. 2009 Apr 22;65(Pt 5):m541. doi: 10.1107/S1600536809013774 (PMC2977592; doi:10.1107/S1600536809013774)
Supplement: Supplementary file 1 [file e-65-0m541-sup1.cif]

##############################################################################
###                                                                        ###
###        Electronic paper (Acta Crystallographica Section E)             ###
###                                                                        ###
##############################################################################
#                                                                            #
# This CIF contains the data in a paper accepted for publication in Acta     #
# Crystallographica Section E. It conforms to the requirements of Notes      #
# for Authors for Section E, and has been peer reviewed under the auspices   #
# of the IUCr Commission on Journals.                                        #
#                                                                            #
# Full details of the Crystallographic Information File format               #
# are given in the paper "The Crystallographic Information File (CIF):       #
# a New Standard Archive File for Crystallography" by S. R. Hall, F. H.      #
# Allen and I. D. Brown [Acta Cryst. (1991), A47, 655-685].                  #
#                                                                            #
# The current version of the core CIF dictionary is obtainable from          #
# ftp://ftp.iucr.org/pub/cif_core.dic. The current version number is 2.4.    #
#                                                                            #
# Software is freely available for graphical display of the structure(s) in  #
# this CIF.  For information consult the CIF home page http://www.iucr.org/  #
# cif/home.html                                                              #
#                                                                            #
# This file may be used for bona fide research purposes within the           #
# scientific community so long as proper attribution is given to the journal # 
# article from which it was obtained.                                        #
#                                                                            #
##############################################################################
                                             
data_global
_audit_creation_method     SHELXL-97
_journal_date_recd_electronic     2009-04-12
_journal_date_accepted     2009-04-13
_journal_name_full     'Acta Crystallographica, Section E'
_journal_year     2009
_journal_volume     65
_journal_issue      5
_journal_page_first     m541
_journal_page_last     m541
_journal_paper_category     QM
_journal_coeditor_code     TK2421
_publ_contact_author
;
Dr Seik Weng Ng
Department of Chemistry
University of Malaya
50603 Kuala Lumpur
Malaysia
;
_publ_contact_author_email     seikweng@um.edu.my
_publ_contact_author_fax     '03 7967 4193'
_publ_contact_author_phone     '03 7967 6778'
_publ_section_title
;\
Bis[4-hydroxy-<i>N</i>'-(4-methoxy-2-oxidobenzylidene-\k<i>O</i>^2^)\
benzohydrazidato-\k^2^<i>O</i>,<i>N</i>']cadmium(II) dimethyl sulfoxide
disolvate
;
loop_
    _publ_author_name
    _publ_author_address
    'Mohd Lair, Nooraziah'
;
Department of Chemistry
University of Malaya
50603 Kuala Lumpur
Malaysia
;
    'Mohd Ali, Hapipah'
;
Department of Chemistry
University of Malaya
50603 Kuala Lumpur
Malaysia
;
    'Ng, Seik Weng'
;
Department of Chemistry
University of Malaya
50603 Kuala Lumpur
Malaysia
;
_publ_section_synopsis     .
data_I
_audit_creation_method     SHELXL-97
_chemical_name_systematic
;
Bis[4-hydroxy-<i>N</i>'-(4-methoxy-2-oxidobenzylidene-
\k<i>O</i>^2^)benzohydrazidato-\k^2^<i>O</i>,<i>N</i>']cadmium(II) dimethyl
sulfoxide disolvate
;
_chemical_name_common     ?
_chemical_formula_moiety     'C30 H26 Cd N4 O8, 2(C2 H6 O S)'
_chemical_formula_sum     'C34 H38 Cd N4 O10 S2'
_chemical_formula_iupac     '[Cd (C15 H13 N2 O4)2], 2C2 H6 O S'
_chemical_formula_weight     839.20
_chemical_melting_point     ?
_symmetry_cell_setting     Monoclinic
_symmetry_space_group_name_H-M     'C 2/c'
_symmetry_space_group_name_Hall     '-C 2yc'
loop_
    _symmetry_equiv_pos_as_xyz
    'x, y, z'
    '-x, y, -z+1/2'
    'x+1/2, y+1/2, z'
    '-x+1/2, y+1/2, -z+1/2'
    '-x, -y, -z'
    'x, -y, z-1/2'
    '-x+1/2, -y+1/2, -z'
    'x+1/2, -y+1/2, z-1/2'
_cell_length_a     23.891(2)
_cell_length_b     10.4390(10)
_cell_length_c     19.8740(10)
_cell_angle_alpha     90
_cell_angle_beta     132.137(4)
_cell_angle_gamma     90
_cell_volume     3675.3(4)
_cell_formula_units_Z     4
_cell_measurement_reflns_used     638
_cell_measurement_theta_min     2.2
_cell_measurement_theta_max     18.8
_cell_measurement_temperature     118(2)
_exptl_crystal_description     Prism
_exptl_crystal_colour     Yellow
_exptl_crystal_size_max     0.12
_exptl_crystal_size_mid     0.06
_exptl_crystal_size_min     0.03
_exptl_crystal_density_diffrn     1.517
_exptl_crystal_density_meas     ?
_exptl_crystal_density_method     'not measured'
_exptl_crystal_F_000     1720
_exptl_absorpt_coefficient_mu     0.769
_exptl_absorpt_correction_type     Multi-scan
_exptl_absorpt_process_details     '(SADABS; Sheldrick, 1996)'
_exptl_absorpt_correction_T_min     0.507
_exptl_absorpt_correction_T_max     0.745
_diffrn_ambient_temperature     118(2)
_diffrn_radiation_type     MoK\a
_diffrn_radiation_wavelength     0.71073
_diffrn_radiation_source     'fine-focus sealed tube'
_diffrn_radiation_monochromator     graphite
_diffrn_measurement_device_type     'Bruker SMART APEX'
_diffrn_measurement_method     \w
_diffrn_detector_area_resol_mean     ?
_diffrn_reflns_number     10208
_diffrn_reflns_av_R_equivalents     0.103
_diffrn_reflns_av_sigmaI/netI     0.112
_diffrn_reflns_theta_min     2.10
_diffrn_reflns_theta_max     25.00
_diffrn_reflns_theta_full     25.0
_diffrn_measured_fraction_theta_max     1.000
_diffrn_measured_fraction_theta_full     1.000
_diffrn_reflns_limit_h_min     -28
_diffrn_reflns_limit_h_max     28
_diffrn_reflns_limit_k_min     -12
_diffrn_reflns_limit_k_max     12
_diffrn_reflns_limit_l_min     -23
_diffrn_reflns_limit_l_max     23
_diffrn_standards_number     0
_diffrn_standards_interval_count     0
_diffrn_standards_interval_time     0
_diffrn_standards_decay_%     0
_reflns_number_total     3243
_reflns_number_gt     2147
_reflns_threshold_expression     I>2\s(I)
_refine_ls_structure_factor_coef     Fsqd
_refine_ls_matrix_type     full
_refine_ls_R_factor_all     0.103
_refine_ls_R_factor_gt     0.059
_refine_ls_wR_factor_gt     0.131
_refine_ls_wR_factor_ref     0.153
_refine_ls_goodness_of_fit_ref     1.02
_refine_ls_restrained_S_all     1.02
_refine_ls_number_reflns     3243
_refine_ls_number_parameters     211
_refine_ls_number_restraints     0
_refine_ls_hydrogen_treatment     constr
_refine_ls_weighting_scheme     calc
_refine_ls_weighting_details
         'calc w=1/[\s^2^(Fo^2^)+(0.0692P)^2^+0.0136P] where P=(Fo^2^+2Fc^2^)/3'
_atom_sites_solution_hydrogens     geom
_atom_sites_solution_primary     direct
_atom_sites_solution_secondary     difmap
_refine_ls_shift/su_max     0.001
_refine_ls_shift/su_mean     0.001
_refine_diff_density_max     1.31
_refine_diff_density_min     -0.90
_refine_ls_extinction_method     none
_refine_ls_extinction_coef     ?
loop_
    _atom_type_symbol
    _atom_type_description
    _atom_type_scat_dispersion_real
    _atom_type_scat_dispersion_imag
    _atom_type_scat_source
    'C' 'C' 0.0033 0.0016
                         'International Tables Vol C Tables 4.2.6.8 and 6.1.1.4'
    'H' 'H' 0.0000 0.0000
                         'International Tables Vol C Tables 4.2.6.8 and 6.1.1.4'
    'N' 'N' 0.0061 0.0033
                         'International Tables Vol C Tables 4.2.6.8 and 6.1.1.4'
    'O' 'O' 0.0106 0.0060
                         'International Tables Vol C Tables 4.2.6.8 and 6.1.1.4'
    'S' 'S' 0.1246 0.1234
                         'International Tables Vol C Tables 4.2.6.8 and 6.1.1.4'
    'Cd' 'Cd' -0.8075 1.2024
                         'International Tables Vol C Tables 4.2.6.8 and 6.1.1.4'
_computing_data_collection     'APEX2 (Bruker, 2008)'
_computing_cell_refinement     'SAINT (Bruker, 2008)'
_computing_data_reduction     'SAINT (Bruker, 2008)'
_computing_structure_solution     'SHELXS97 (Sheldrick, 2008)'
_computing_structure_refinement     'SHELXL97 (Sheldrick, 2008)'
_computing_molecular_graphics     'X-SEED (Barbour, 2001)'
_computing_publication_material     'publCIF (Westrip, 2009)'
loop_
    _atom_site_type_symbol
    _atom_site_label
    _atom_site_fract_x
    _atom_site_fract_y
    _atom_site_fract_z
    _atom_site_U_iso_or_equiv
    _atom_site_adp_type
    _atom_site_calc_flag
    _atom_site_refinement_flags
    _atom_site_occupancy
    _atom_site_disorder_assembly
    _atom_site_disorder_group
    Cd Cd1 0.5000 0.32500(7) 0.7500 0.0253(2) Uani d S 1 . .
    S S1 0.18289(10) 0.48574(18) 0.67220(12) 0.0335(5) Uani d . 1 . .
    O O1 0.4272(2) 0.1893(4) 0.6323(3) 0.0276(10) Uani d . 1 . .
    O O2 0.2426(3) -0.1133(5) 0.4273(3) 0.0373(12) Uani d . 1 . .
    O O3 0.5137(2) 0.4972(4) 0.8391(3) 0.0264(10) Uani d . 1 . .
    O O4 0.4911(2) 0.8669(4) 1.0697(3) 0.0304(11) Uani d . 1 . .
    H H4 0.4624 0.8507 1.0791 0.046 Uiso calc R 1 . .
    N N1 0.3944(3) 0.3437(5) 0.7273(3) 0.0227(12) Uani d . 1 . .
    N N2 0.3971(3) 0.4373(5) 0.7788(4) 0.0262(13) Uani d . 1 . .
    H H2 0.3589 0.4493 0.7755 0.031 Uiso calc R 1 . .
    O O5 0.2603(2) 0.4283(5) 0.7353(4) 0.0432(13) Uani d . 1 . .
    C C1 0.35890(17) 0.1366(4) 0.5922(3) 0.0261(16) Uani d G 1 . .
    C C2 0.3336(2) 0.0367(4) 0.5313(3) 0.0291(16) Uani d G 1 . .
    H H2A 0.3643 0.0060 0.5204 0.035 Uiso calc R 1 . .
    C C3 0.2633(2) -0.0181(4) 0.4865(3) 0.0295(16) Uani d G 1 . .
    C C4 0.21840(18) 0.0268(4) 0.5025(3) 0.0339(17) Uani d G 1 . .
    H H4A 0.1704 -0.0107 0.4719 0.041 Uiso calc R 1 . .
    C C5 0.2437(2) 0.1267(4) 0.5634(3) 0.0326(17) Uani d G 1 . .
    H H5 0.2130 0.1574 0.5743 0.039 Uiso calc R 1 . .
    C C6 0.3140(2) 0.1815(4) 0.6082(3) 0.0286(15) Uani d G 1 . .
    C C7 0.1732(4) -0.1797(8) 0.3856(5) 0.0438(19) Uani d . 1 . .
    H H7A 0.1662 -0.2488 0.3471 0.066 Uiso calc R 1 . .
    H H7B 0.1309 -0.1196 0.3484 0.066 Uiso calc R 1 . .
    H H7C 0.1754 -0.2159 0.4328 0.066 Uiso calc R 1 . .
    C C8 0.3314(4) 0.2851(6) 0.6694(5) 0.0269(16) Uani d . 1 . .
    H H8 0.2915 0.3119 0.6658 0.032 Uiso calc R 1 . .
    C C9 0.4604(4) 0.5100(6) 0.8344(4) 0.0269(15) Uani d . 1 . .
    C C10 0.4616(2) 0.6071(4) 0.8911(2) 0.0236(15) Uani d G 1 . .
    C C11 0.5075(2) 0.7141(4) 0.9198(3) 0.0289(16) Uani d G 1 . .
    H H11 0.5330 0.7276 0.8990 0.035 Uiso calc R 1 . .
    C C12 0.5159(2) 0.8012(3) 0.9790(3) 0.0314(17) Uani d G 1 . .
    H H12 0.5472 0.8743 0.9986 0.038 Uiso calc R 1 . .
    C C13 0.4785(2) 0.7813(4) 1.0094(3) 0.0282(16) Uani d G 1 . .
    C C14 0.4326(2) 0.6744(4) 0.9807(3) 0.0241(14) Uani d G 1 . .
    H H14 0.4071 0.6609 1.0015 0.029 Uiso calc R 1 . .
    C C15 0.4242(2) 0.5873(3) 0.9215(3) 0.0244(15) Uani d G 1 . .
    H H15 0.3929 0.5142 0.9019 0.029 Uiso calc R 1 . .
    C C16 0.1442(4) 0.4487(8) 0.7214(5) 0.0372(18) Uani d . 1 . .
    H H16A 0.1335 0.3567 0.7154 0.056 Uiso calc R 1 . .
    H H16B 0.0974 0.4970 0.6902 0.056 Uiso calc R 1 . .
    H H16C 0.1805 0.4720 0.7858 0.056 Uiso calc R 1 . .
    C C17 0.1980(4) 0.6515(7) 0.6951(5) 0.0424(19) Uani d . 1 . .
    H H17A 0.2175 0.6882 0.6690 0.064 Uiso calc R 1 . .
    H H17B 0.2346 0.6653 0.7609 0.064 Uiso calc R 1 . .
    H H17C 0.1502 0.6932 0.6682 0.064 Uiso calc R 1 . .
loop_
    _atom_site_aniso_label
    _atom_site_aniso_U_11
    _atom_site_aniso_U_22
    _atom_site_aniso_U_33
    _atom_site_aniso_U_12
    _atom_site_aniso_U_13
    _atom_site_aniso_U_23
    Cd1 0.0238(4) 0.0338(4) 0.0243(4) 0.000 0.0186(3) 0.000
    S1 0.0368(10) 0.0355(11) 0.0337(11) -0.0019(8) 0.0259(9) -0.0040(9)
    O1 0.025(2) 0.037(3) 0.027(3) 0.000(2) 0.019(2) 0.000(2)
    O2 0.041(3) 0.041(3) 0.032(3) -0.010(2) 0.026(3) -0.012(2)
    O3 0.025(2) 0.035(3) 0.029(3) -0.001(2) 0.022(2) -0.003(2)
    O4 0.034(3) 0.038(3) 0.032(3) -0.007(2) 0.028(2) -0.010(2)
    N1 0.024(3) 0.026(3) 0.020(3) -0.001(2) 0.016(2) 0.000(2)
    N2 0.030(3) 0.033(3) 0.025(3) 0.000(3) 0.022(3) -0.005(3)
    O5 0.035(3) 0.042(3) 0.061(4) 0.004(2) 0.036(3) 0.002(3)
    C1 0.025(3) 0.031(4) 0.020(4) 0.006(3) 0.014(3) 0.007(3)
    C2 0.034(4) 0.033(4) 0.027(4) 0.007(3) 0.024(3) 0.002(3)
    C3 0.037(4) 0.025(4) 0.032(4) -0.003(3) 0.025(4) 0.000(3)
    C4 0.024(3) 0.045(5) 0.021(4) -0.012(3) 0.010(3) -0.006(3)
    C5 0.030(4) 0.044(5) 0.026(4) 0.005(3) 0.019(3) 0.003(3)
    C6 0.027(3) 0.035(4) 0.026(4) 0.007(3) 0.018(3) 0.010(4)
    C7 0.047(4) 0.044(5) 0.035(4) -0.004(4) 0.025(4) -0.002(4)
    C8 0.027(4) 0.024(4) 0.035(4) 0.003(3) 0.024(3) 0.005(3)
    C9 0.027(4) 0.027(4) 0.022(4) 0.007(3) 0.015(3) 0.006(3)
    C10 0.021(3) 0.029(4) 0.020(4) -0.002(3) 0.014(3) 0.000(3)
    C11 0.035(4) 0.034(4) 0.029(4) -0.001(3) 0.026(3) -0.002(3)
    C12 0.033(4) 0.036(5) 0.035(4) -0.006(3) 0.027(3) 0.001(3)
    C13 0.035(4) 0.033(4) 0.022(4) 0.005(3) 0.021(3) 0.002(3)
    C14 0.025(3) 0.029(4) 0.021(3) 0.004(3) 0.017(3) 0.003(3)
    C15 0.026(3) 0.026(4) 0.020(4) -0.002(3) 0.015(3) 0.001(3)
    C16 0.031(4) 0.051(5) 0.037(5) -0.004(3) 0.025(4) -0.006(4)
    C17 0.050(4) 0.039(5) 0.047(5) 0.004(4) 0.035(4) -0.001(4)
loop_
    _geom_bond_atom_site_label_1
    _geom_bond_atom_site_label_2
    _geom_bond_site_symmetry_2
    _geom_bond_distance
    _geom_bond_publ_flag
    Cd1 O1 . 2.246(4) ?
    Cd1 O1 2_656 2.246(4) ?
    Cd1 N1 2_656 2.254(5) ?
    Cd1 N1 . 2.254(5) ?
    Cd1 O3 . 2.386(4) ?
    Cd1 O3 2_656 2.386(4) ?
    S1 O5 . 1.497(5) ?
    S1 C17 . 1.764(7) ?
    S1 C16 . 1.782(6) ?
    O1 C1 . 1.362(5) ?
    O2 C3 . 1.355(5) ?
    O2 C7 . 1.439(8) ?
    O3 C9 . 1.221(7) ?
    O4 C13 . 1.356(5) ?
    O4 H4 . 0.8400 ?
    N1 C8 . 1.280(8) ?
    N1 N2 . 1.385(7) ?
    N2 C9 . 1.356(8) ?
    N2 H2 . 0.8800 ?
    C1 C2 . 1.3900 ?
    C1 C6 . 1.3900 ?
    C2 C3 . 1.3900 ?
    C2 H2A . 0.9500 ?
    C3 C4 . 1.3900 ?
    C4 C5 . 1.3900 ?
    C4 H4A . 0.9500 ?
    C5 C6 . 1.3900 ?
    C5 H5 . 0.9500 ?
    C6 C8 . 1.464(7) ?
    C7 H7A . 0.9800 ?
    C7 H7B . 0.9800 ?
    C7 H7C . 0.9800 ?
    C8 H8 . 0.9500 ?
    C9 C10 . 1.500(7) ?
    C10 C11 . 1.3900 ?
    C10 C15 . 1.3900 ?
    C11 C12 . 1.3900 ?
    C11 H11 . 0.9500 ?
    C12 C13 . 1.3900 ?
    C12 H12 . 0.9500 ?
    C13 C14 . 1.3900 ?
    C14 C15 . 1.3900 ?
    C14 H14 . 0.9500 ?
    C15 H15 . 0.9500 ?
    C16 H16A . 0.9800 ?
    C16 H16B . 0.9800 ?
    C16 H16C . 0.9800 ?
    C17 H17A . 0.9800 ?
    C17 H17B . 0.9800 ?
    C17 H17C . 0.9800 ?
loop_
    _geom_angle_atom_site_label_1
    _geom_angle_atom_site_label_2
    _geom_angle_atom_site_label_3
    _geom_angle_site_symmetry_1
    _geom_angle_site_symmetry_3
    _geom_angle
    _geom_angle_publ_flag
    O1 Cd1 O1 . 2_656 101.8(2) ?
    O1 Cd1 N1 . 2_656 104.12(16) ?
    O1 Cd1 N1 2_656 2_656 82.26(16) ?
    O1 Cd1 N1 . . 82.26(16) ?
    O1 Cd1 N1 2_656 . 104.12(16) ?
    N1 Cd1 N1 2_656 . 170.1(3) ?
    O1 Cd1 O3 . . 150.75(14) ?
    O1 Cd1 O3 2_656 . 94.45(15) ?
    N1 Cd1 O3 2_656 . 102.05(16) ?
    N1 Cd1 O3 . . 70.17(16) ?
    O1 Cd1 O3 . 2_656 94.45(15) ?
    O1 Cd1 O3 2_656 2_656 150.75(14) ?
    N1 Cd1 O3 2_656 2_656 70.17(16) ?
    N1 Cd1 O3 . 2_656 102.05(16) ?
    O3 Cd1 O3 . 2_656 82.3(2) ?
    O5 S1 C17 . . 104.7(3) ?
    O5 S1 C16 . . 104.9(3) ?
    C17 S1 C16 . . 99.3(4) ?
    C1 O1 Cd1 . . 130.6(3) ?
    C3 O2 C7 . . 117.6(5) ?
    C9 O3 Cd1 . . 114.2(4) ?
    C13 O4 H4 . . 109.5 ?
    C8 N1 N2 . . 116.5(5) ?
    C8 N1 Cd1 . . 128.4(4) ?
    N2 N1 Cd1 . . 114.9(3) ?
    C9 N2 N1 . . 118.2(5) ?
    C9 N2 H2 . . 120.9 ?
    N1 N2 H2 . . 120.9 ?
    O1 C1 C2 . . 117.6(3) ?
    O1 C1 C6 . . 122.4(3) ?
    C2 C1 C6 . . 120.0 ?
    C1 C2 C3 . . 120.0 ?
    C1 C2 H2A . . 120.0 ?
    C3 C2 H2A . . 120.0 ?
    O2 C3 C2 . . 116.1(3) ?
    O2 C3 C4 . . 123.9(3) ?
    C2 C3 C4 . . 120.0 ?
    C5 C4 C3 . . 120.0 ?
    C5 C4 H4A . . 120.0 ?
    C3 C4 H4A . . 120.0 ?
    C4 C5 C6 . . 120.0 ?
    C4 C5 H5 . . 120.0 ?
    C6 C5 H5 . . 120.0 ?
    C5 C6 C1 . . 120.0 ?
    C5 C6 C8 . . 112.7(3) ?
    C1 C6 C8 . . 127.3(3) ?
    O2 C7 H7A . . 109.5 ?
    O2 C7 H7B . . 109.5 ?
    H7A C7 H7B . . 109.5 ?
    O2 C7 H7C . . 109.5 ?
    H7A C7 H7C . . 109.5 ?
    H7B C7 H7C . . 109.5 ?
    N1 C8 C6 . . 127.4(5) ?
    N1 C8 H8 . . 116.3 ?
    C6 C8 H8 . . 116.3 ?
    O3 C9 N2 . . 122.3(6) ?
    O3 C9 C10 . . 121.5(6) ?
    N2 C9 C10 . . 116.1(5) ?
    C11 C10 C15 . . 120.0 ?
    C11 C10 C9 . . 117.7(3) ?
    C15 C10 C9 . . 122.0(4) ?
    C12 C11 C10 . . 120.0 ?
    C12 C11 H11 . . 120.0 ?
    C10 C11 H11 . . 120.0 ?
    C11 C12 C13 . . 120.0 ?
    C11 C12 H12 . . 120.0 ?
    C13 C12 H12 . . 120.0 ?
    O4 C13 C14 . . 122.6(3) ?
    O4 C13 C12 . . 117.3(3) ?
    C14 C13 C12 . . 120.0 ?
    C13 C14 C15 . . 120.0 ?
    C13 C14 H14 . . 120.0 ?
    C15 C14 H14 . . 120.0 ?
    C14 C15 C10 . . 120.0 ?
    C14 C15 H15 . . 120.0 ?
    C10 C15 H15 . . 120.0 ?
    S1 C16 H16A . . 109.5 ?
    S1 C16 H16B . . 109.5 ?
    H16A C16 H16B . . 109.5 ?
    S1 C16 H16C . . 109.5 ?
    H16A C16 H16C . . 109.5 ?
    H16B C16 H16C . . 109.5 ?
    S1 C17 H17A . . 109.5 ?
    S1 C17 H17B . . 109.5 ?
    H17A C17 H17B . . 109.5 ?
    S1 C17 H17C . . 109.5 ?
    H17A C17 H17C . . 109.5 ?
    H17B C17 H17C . . 109.5 ?
loop_
    _geom_torsion_atom_site_label_1
    _geom_torsion_atom_site_label_2
    _geom_torsion_atom_site_label_3
    _geom_torsion_atom_site_label_4
    _geom_torsion_site_symmetry_1
    _geom_torsion_site_symmetry_2
    _geom_torsion_site_symmetry_3
    _geom_torsion_site_symmetry_4
    _geom_torsion
    _geom_torsion_publ_flag
    O1 Cd1 O1 C1 2_656 . . . 90.7(4) ?
    N1 Cd1 O1 C1 2_656 . . . 175.5(4) ?
    N1 Cd1 O1 C1 . . . . -12.2(4) ?
    O3 Cd1 O1 C1 . . . . -31.7(6) ?
    O3 Cd1 O1 C1 2_656 . . . -113.8(4) ?
    O1 Cd1 O3 C9 . . . . 24.1(6) ?
    O1 Cd1 O3 C9 2_656 . . . -99.9(4) ?
    N1 Cd1 O3 C9 2_656 . . . 177.1(4) ?
    N1 Cd1 O3 C9 . . . . 3.5(4) ?
    O3 Cd1 O3 C9 2_656 . . . 109.4(5) ?
    O1 Cd1 N1 C8 . . . . 2.3(5) ?
    O1 Cd1 N1 C8 2_656 . . . -97.9(5) ?
    O3 Cd1 N1 C8 . . . . 172.4(6) ?
    O3 Cd1 N1 C8 2_656 . . . 95.3(5) ?
    O1 Cd1 N1 N2 . . . . -172.8(4) ?
    O1 Cd1 N1 N2 2_656 . . . 86.9(4) ?
    O3 Cd1 N1 N2 . . . . -2.8(4) ?
    O3 Cd1 N1 N2 2_656 . . . -79.9(4) ?
    C8 N1 N2 C9 . . . . -173.7(6) ?
    Cd1 N1 N2 C9 . . . . 2.1(7) ?
    Cd1 O1 C1 C2 . . . . -168.0(3) ?
    Cd1 O1 C1 C6 . . . . 13.8(6) ?
    O1 C1 C2 C3 . . . . -178.2(4) ?
    C6 C1 C2 C3 . . . . 0.0 ?
    C7 O2 C3 C2 . . . . 174.7(5) ?
    C7 O2 C3 C4 . . . . -6.5(7) ?
    C1 C2 C3 O2 . . . . 178.9(5) ?
    C1 C2 C3 C4 . . . . 0.0 ?
    O2 C3 C4 C5 . . . . -178.8(5) ?
    C2 C3 C4 C5 . . . . 0.0 ?
    C3 C4 C5 C6 . . . . 0.0 ?
    C4 C5 C6 C1 . . . . 0.0 ?
    C4 C5 C6 C8 . . . . 180.0(4) ?
    O1 C1 C6 C5 . . . . 178.1(4) ?
    C2 C1 C6 C5 . . . . 0.0 ?
    O1 C1 C6 C8 . . . . -1.8(6) ?
    C2 C1 C6 C8 . . . . -179.9(5) ?
    N2 N1 C8 C6 . . . . -178.8(5) ?
    Cd1 N1 C8 C6 . . . . 6.1(9) ?
    C5 C6 C8 N1 . . . . 171.3(6) ?
    C1 C6 C8 N1 . . . . -8.8(9) ?
    Cd1 O3 C9 N2 . . . . -3.9(8) ?
    Cd1 O3 C9 C10 . . . . 175.5(4) ?
    N1 N2 C9 O3 . . . . 1.4(9) ?
    N1 N2 C9 C10 . . . . -178.1(5) ?
    O3 C9 C10 C11 . . . . 25.7(7) ?
    N2 C9 C10 C11 . . . . -154.8(4) ?
    O3 C9 C10 C15 . . . . -148.5(5) ?
    N2 C9 C10 C15 . . . . 31.0(7) ?
    C15 C10 C11 C12 . . . . 0.0 ?
    C9 C10 C11 C12 . . . . -174.3(4) ?
    C10 C11 C12 C13 . . . . 0.0 ?
    C11 C12 C13 O4 . . . . 177.6(4) ?
    C11 C12 C13 C14 . . . . 0.0 ?
    O4 C13 C14 C15 . . . . -177.4(4) ?
    C12 C13 C14 C15 . . . . 0.0 ?
    C13 C14 C15 C10 . . . . 0.0 ?
    C11 C10 C15 C14 . . . . 0.0 ?
    C9 C10 C15 C14 . . . . 174.1(4) ?
loop_
    _geom_hbond_atom_site_label_D
    _geom_hbond_atom_site_label_H
    _geom_hbond_atom_site_label_A
    _geom_hbond_site_symmetry_A
    _geom_hbond_distance_DH
    _geom_hbond_distance_HA
    _geom_hbond_distance_DA
    _geom_hbond_angle_DHA
    _geom_hbond_publ_flag
    O4 H4 O1 6_566 0.84 1.79 2.603(6) 163 yes
    N2 H2 O5 . 0.88 1.93 2.766(6) 159 yes
