# Supplementary material for: Bis[4-hydr­oxy-N′-(4-meth­oxy-2-oxido­benzyl­idene-κO 2)benzohydrazidato-κ2 O,N′]cadmium(II) dimethyl sulfoxide disolvate
Source: Acta Crystallogr Sect E Struct Rep Online. 2009 Apr 22;65(Pt 5):m541. doi: 10.1107/S1600536809013774 (PMC2977592; doi:10.1107/S1600536809013774)
Supplement: Supplementary file 2 [file e-65-0m541-Isup2.hkl]

# 
# h,k,l, Fc-squared, Fo-squared, sigma(Fo-squared) and status flag 
# 
data_I
_shelx_title '  C2/c' 
_shelx_refln_list_code          4 
_shelx_F_calc_maximum      572.48 
_exptl_crystal_F_000      1720.00 
_reflns_d_resolution_high  0.8409 
 
loop_ 
 _symmetry_equiv_pos_as_xyz 
 'x, y, z' 
 '-x, y, -z+1/2' 
 'x+1/2, y+1/2, z' 
 '-x+1/2, y+1/2, -z+1/2' 
 '-x, -y, -z' 
 'x, -y, z-1/2' 
 '-x+1/2, -y+1/2, -z' 
 'x+1/2, -y+1/2, z-1/2' 
 
_cell_length_a    23.8909 
_cell_length_b    10.4385 
_cell_length_c    19.8742 
_cell_angle_alpha  90.000 
_cell_angle_beta  132.137 
_cell_angle_gamma  90.000 
 
_shelx_F_squared_multiplier     1.000 
 
loop_ 
 _refln_index_h 
 _refln_index_k 
 _refln_index_l 
 _refln_F_squared_calc 
 _refln_F_squared_meas 
 _refln_F_squared_sigma 
 _refln_observed_status 
   2   0   0    14825.21    17506.70    755.84 o 
   4   0   0   135124.58   139033.86   5650.12 o 
   6   0   0    65319.11    65416.46   2754.15 o 
   8   0   0    25934.50    27588.17   1298.91 o 
  10   0   0    16410.23    16717.63    908.85 o 
  12   0   0    49726.65    50099.17   1917.73 o 
  14   0   0      868.02      457.86    703.24 o 
  16   0   0    13719.39    15180.44    876.34 o 
  18   0   0     1827.22     1982.96    458.29 o 
  20   0   0     1174.26     1129.47    440.44 o 
   1   1   0    23209.50    20889.30    914.15 o 
   3   1   0    84090.65    75961.22   1996.93 o 
   5   1   0     1860.43     2143.19    179.37 o 
   7   1   0      519.21     1001.71    156.68 o 
   9   1   0    25801.04    24868.07    783.51 o 
  11   1   0      442.38      480.76    177.15 o 
  13   1   0     3522.45     3669.99    314.85 o 
  15   1   0      263.48      215.18    208.64 o 
  17   1   0      368.88      249.96    230.93 o 
  19   1   0     2721.78     3840.40    433.05 o 
  21   1   0       26.37     -143.54    362.95 o 
   0   2   0     2185.03     2474.35    263.89 o 
   2   2   0    72832.84    66324.04   2829.20 o 
   4   2   0     5406.80     4326.43    215.91 o 
   6   2   0    10271.83     9587.44    330.66 o 
   8   2   0     3033.85     2488.50    213.88 o 
  10   2   0     7246.39     7821.57    375.96 o 
  12   2   0     3829.55     4557.70    320.34 o 
  14   2   0     9039.79     9870.98    499.73 o 
  16   2   0     1755.90     1848.47    326.99 o 
  18   2   0     1480.56     2286.48    418.19 o 
  20   2   0      636.86      -89.84    419.62 o 
   1   3   0     6115.91     5948.96    390.82 o 
   3   3   0     5005.08     4559.65    266.36 o 
   5   3   0     8532.84     6496.57    382.43 o 
   7   3   0     8122.53     7685.38    469.62 o 
   9   3   0      606.14      479.93    142.41 o 
  11   3   0    16756.39    17430.02    636.24 o 
  13   3   0     3568.85     3797.03    376.96 o 
  15   3   0      404.29      329.57    226.46 o 
  17   3   0    11671.56    11960.37   1010.77 o 
  19   3   0     1496.90     1482.35    470.75 o 
   0   4   0       10.96      -57.61    198.49 o 
   2   4   0     1288.04     1666.77    229.58 o 
   4   4   0     1111.05     1510.93    202.61 o 
   6   4   0    12368.92    12092.10    592.28 o 
   8   4   0    11440.23    11378.29    591.05 o 
  10   4   0       92.26      -48.55    164.08 o 
  12   4   0      315.88      -49.30    226.82 o 
  14   4   0     2053.73     1785.50    342.79 o 
  16   4   0      561.78      217.23    403.76 o 
  18   4   0       16.08      348.99    630.29 o 
   1   5   0     4411.19     4842.23    363.43 o 
   3   5   0    26148.03    24511.85   1018.65 o 
   5   5   0     6055.75     6247.24    472.86 o 
   7   5   0    25974.28    23655.01    906.89 o 
   9   5   0     7735.85     7260.35    432.81 o 
  11   5   0     1622.31     1604.53    233.25 o 
  13   5   0     4094.95     4081.32    388.82 o 
  15   5   0     3574.15     4673.55    841.85 o 
  17   5   0      346.10      475.04    377.14 o 
  19   5   0     7586.89     7902.67    883.40 o 
   0   6   0    66851.37    66245.70   2970.14 o 
   2   6   0     8638.30     7434.63    872.09 o 
   4   6   0     9229.48     8278.31    445.74 o 
   6   6   0    26870.48    25425.18    950.65 o 
   8   6   0      386.67      541.03    228.00 o 
  10   6   0    14911.03    13828.61    687.38 o 
  12   6   0     5137.97     5049.04    424.99 o 
  14   6   0     1862.71     1492.93    401.40 o 
  16   6   0     6617.56     6233.60    654.21 o 
  18   6   0     2223.75     2116.63    545.41 o 
   1   7   0        9.09      250.98    234.30 o 
   3   7   0     9856.72     8718.18    563.56 o 
   5   7   0      805.45       73.91    316.61 o 
   7   7   0      449.15      148.36    222.12 o 
   9   7   0      526.28      378.65    233.60 o 
  11   7   0      792.83      346.83    379.07 o 
  13   7   0       20.58        6.41    310.11 o 
  15   7   0        0.40     -469.52    313.02 o 
  17   7   0      416.98      533.34    432.94 o 
   0   8   0     1143.26     1687.31    697.08 o 
   2   8   0     5211.29     5692.01    483.42 o 
   4   8   0        7.18        5.07    214.59 o 
   6   8   0      275.72      502.32    266.36 o 
   8   8   0      682.82      646.06    281.57 o 
  10   8   0     2975.55     2579.78    435.04 o 
  12   8   0     2711.12     2419.41    447.99 o 
  14   8   0     4203.27     4303.60    718.25 o 
  16   8   0      583.84     1464.77    472.99 o 
   1   9   0     2698.75     1836.77    514.51 o 
   3   9   0      824.89      668.65    356.87 o 
   5   9   0      873.68     1153.85    294.00 o 
   7   9   0     1083.27     1239.28    313.33 o 
   9   9   0     2964.50     2450.43    381.22 o 
  11   9   0     4359.65     4615.52   1350.07 o 
  13   9   0      577.24      -14.04    530.19 o 
   0  10   0     2113.05      600.00    653.79 o 
   2  10   0      439.56      346.13    503.73 o 
   4  10   0     2055.18     2128.57    449.49 o 
   6  10   0      347.14     1384.24    430.13 o 
   8  10   0      581.68     1191.93    415.03 o 
  10  10   0       47.04       66.34    445.68 o 
  12  10   0      350.55      468.25    473.37 o 
   1  11   0     4339.47     5060.17    803.21 o 
   3  11   0     4241.22     6236.81    825.59 o 
   5  11   0     1332.21     2089.06    480.40 o 
   7  11   0     2694.71     2846.80    523.26 o 
   9  11   0      944.12      126.42    495.91 o 
   0  12   0     1054.89     1371.95    890.73 o 
   2  12   0      830.93     2011.64    537.89 o 
   4  12   0      349.66     -120.56    414.56 o 
 -21   1   1     1085.09     1297.59    416.80 o 
 -19   1   1     3692.34     4578.69    406.41 o 
 -17   1   1     6983.15     7610.65    444.87 o 
 -15   1   1     6894.00     8393.59    468.12 o 
 -13   1   1     5055.66     4952.38    339.69 o 
 -11   1   1    10631.66    10293.58    444.67 o 
  -9   1   1    13619.82    12039.79    495.68 o 
  -7   1   1    13726.72    11294.65    448.81 o 
  -5   1   1    29167.55    25381.20    803.00 o 
  -3   1   1    35839.12    34035.88    824.90 o 
  -1   1   1   107773.72   111320.56   3733.29 o 
   1   1   1    20575.15    19534.89    702.99 o 
   3   1   1     2121.29     2913.08    178.58 o 
   5   1   1     4260.90     4312.07    375.15 o 
   7   1   1     2872.51     2831.72    221.62 o 
   9   1   1    21393.57    22147.00    780.36 o 
  11   1   1    18002.87    18217.68    609.58 o 
  13   1   1     7217.68     7670.42    395.55 o 
  15   1   1     2759.73     3307.87    316.33 o 
  17   1   1     1638.74     1567.69    297.82 o 
  19   1   1     2157.70     1741.06    421.29 o 
 -20   2   1     2917.70     3932.15    504.10 o 
 -18   2   1     3164.12     3468.79    647.28 o 
 -16   2   1      918.89      474.05    339.40 o 
 -14   2   1      450.50      244.96    213.50 o 
 -12   2   1     3221.20     3698.78    292.14 o 
 -10   2   1    13605.52    13770.41    519.63 o 
  -8   2   1    12282.25    12944.34    472.96 o 
  -6   2   1    16637.85    17099.29    541.36 o 
  -4   2   1    14078.84    15493.91    533.54 o 
  -2   2   1     6075.61     6478.88    265.93 o 
   0   2   1     3463.87     3647.57    289.56 o 
   2   2   1    17564.44    17520.85   1188.93 o 
   4   2   1     2125.53     1645.97    227.32 o 
   6   2   1     1385.98     1468.69    149.18 o 
   8   2   1    35740.63    36276.68   1067.93 o 
  10   2   1     9673.47    11214.90    546.00 o 
  12   2   1     7259.13     8345.66    431.45 o 
  14   2   1     1721.75     2038.59    266.25 o 
  16   2   1     1776.12     2067.44    295.45 o 
  18   2   1     5303.92     5155.18   1180.52 o 
 -21   3   1        0.35     -202.29    519.03 o 
 -19   3   1      116.43      220.25    357.58 o 
 -17   3   1        2.90      -80.63    286.74 o 
 -15   3   1        1.34     -333.46    222.31 o 
 -13   3   1       59.66     -225.20    175.80 o 
 -11   3   1       27.85     -125.11    158.23 o 
  -9   3   1     5627.20     6051.92    396.09 o 
  -7   3   1     2153.27     2137.14    190.95 o 
  -5   3   1     2363.10     2747.66    219.64 o 
  -3   3   1     2832.96     2595.64    201.35 o 
  -1   3   1        8.44      -62.96    121.80 o 
   1   3   1     4598.00     5687.44    637.30 o 
   3   3   1      971.29     1430.72    254.80 o 
   5   3   1      658.29      589.39    191.85 o 
   7   3   1     2442.68     2698.43    208.19 o 
   9   3   1     1669.50     1464.98    192.54 o 
  11   3   1      373.03      301.16    206.80 o 
  13   3   1       95.71       55.17    223.39 o 
  15   3   1     1186.38     1512.22    475.98 o 
  17   3   1       26.49      -67.29    367.24 o 
  19   3   1       62.03      534.41    427.05 o 
 -20   4   1     2644.60     1566.30    885.40 o 
 -18   4   1     3962.53     3919.60    545.05 o 
 -16   4   1      307.92       84.67    228.36 o 
 -14   4   1     4110.77     4120.58    386.01 o 
 -12   4   1     3644.45     3293.70    321.38 o 
 -10   4   1     6285.12     5503.70    354.04 o 
  -8   4   1    15840.98    12920.40    549.26 o 
  -6   4   1     5807.91     5567.18    394.91 o 
  -4   4   1     8475.38     7355.61    355.66 o 
  -2   4   1    33141.50    29541.32    984.14 o 
   0   4   1      765.98     1125.08    218.33 o 
   2   4   1    39782.17    37013.04   1410.50 o 
   4   4   1    18715.74    17358.36    753.14 o 
   6   4   1    19583.78    17663.17    781.26 o 
   8   4   1     9151.57     9413.52    453.99 o 
  10   4   1     7491.84     7378.49    441.25 o 
  12   4   1     2501.73     2757.32    399.19 o 
  14   4   1     3666.15     3200.53    580.74 o 
  16   4   1     1614.91     1854.88    609.87 o 
  18   4   1     4239.49     3722.73    582.58 o 
 -19   5   1      473.58      620.40    401.99 o 
 -17   5   1     2181.45     2333.70    471.85 o 
 -15   5   1     6691.67     6796.71    497.51 o 
 -13   5   1      496.09      495.75    250.26 o 
 -11   5   1     6653.29     6145.19    401.48 o 
  -9   5   1     5805.45     6149.51    391.49 o 
  -7   5   1     2402.86     2641.58    266.68 o 
  -5   5   1    20026.55    18737.31    712.27 o 
  -3   5   1     7922.90     8817.18    490.42 o 
  -1   5   1    16282.34    16178.89    623.84 o 
   1   5   1    23586.54    24054.19   1008.44 o 
   3   5   1      406.24      854.57    301.88 o 
   5   5   1     5501.52     5343.33    468.81 o 
   7   5   1    12209.41    12611.03    666.43 o 
   9   5   1     1534.03     1557.48    288.38 o 
  11   5   1     5679.03     5527.83    498.67 o 
  13   5   1     1486.64     1244.59    614.04 o 
  15   5   1     4452.39     4220.82    664.22 o 
  17   5   1       43.83      -64.31    450.95 o 
 -18   6   1        0.83      108.29    377.67 o 
 -16   6   1     1117.17     1320.33    415.38 o 
 -14   6   1      114.09      238.30    262.51 o 
 -12   6   1       21.90     -301.51    271.80 o 
 -10   6   1     3741.45     4570.08    376.02 o 
  -8   6   1      636.91      370.36    214.40 o 
  -6   6   1     2168.51     1721.69    253.22 o 
  -4   6   1     1318.42     1192.03    300.94 o 
  -2   6   1     2285.99     2161.46    284.97 o 
   0   6   1    14242.54    13839.01    700.61 o 
   2   6   1       32.93       65.91    215.16 o 
   4   6   1     1362.02     1497.63    255.60 o 
   6   6   1     3863.36     4006.20    353.80 o 
   8   6   1     2821.00     2236.11    304.76 o 
  10   6   1      808.47      704.15    252.12 o 
  12   6   1     2702.52     2759.49    750.31 o 
  14   6   1       46.28       77.10    348.87 o 
  16   6   1       86.41     -395.19    361.33 o 
 -17   7   1     1879.60     1880.21    483.81 o 
 -15   7   1     1186.57     1813.83    594.22 o 
 -13   7   1     3024.83     2971.55    492.19 o 
 -11   7   1     1416.65     1438.06    353.72 o 
  -9   7   1     3295.82     4021.02    819.43 o 
  -7   7   1     3003.49     3537.11    340.12 o 
  -5   7   1     2029.54     1941.64    276.79 o 
  -3   7   1    10811.97     9781.43    582.55 o 
  -1   7   1    21411.25    21671.54    830.50 o 
   1   7   1     4368.07     6293.14    586.01 o 
   3   7   1    11938.72    12895.27    717.75 o 
   5   7   1     2835.92     3475.97    349.81 o 
   7   7   1     1552.34     1381.62    448.69 o 
   9   7   1    14616.39    14034.82    688.49 o 
  11   7   1     4497.22     4388.24    501.64 o 
  13   7   1     4588.40     5238.30    580.92 o 
  15   7   1     2251.04     2180.49    487.99 o 
 -16   8   1     1268.55     1502.86    454.31 o 
 -14   8   1      696.62      142.03    363.22 o 
 -12   8   1      424.20      444.68    327.69 o 
 -10   8   1     9030.86    10114.65    588.84 o 
  -8   8   1       14.91      -45.40    277.62 o 
  -6   8   1     2843.33     3217.92    347.64 o 
  -4   8   1     2295.36     2298.56    385.28 o 
  -2   8   1     1369.91     1239.86    500.43 o 
   0   8   1     4526.09     4276.06    441.05 o 
   2   8   1     6457.64     7001.56    593.53 o 
   4   8   1       78.62     -190.22    226.23 o 
   6   8   1      489.84      582.32    262.98 o 
   8   8   1     3776.66     3933.20    403.08 o 
  10   8   1      156.65      237.98    343.58 o 
  12   8   1     1594.98      913.71    430.35 o 
  14   8   1       89.47      374.71    431.14 o 
 -15   9   1        8.77     -102.05    499.61 o 
 -13   9   1       11.39     -172.33    501.48 o 
 -11   9   1       49.50      335.55    444.56 o 
  -9   9   1      325.32      -85.21    315.35 o 
  -7   9   1      219.98       70.49    299.77 o 
  -5   9   1     4422.71     4212.41    510.52 o 
  -3   9   1      235.31     -147.59    320.99 o 
  -1   9   1      308.02      721.48    453.96 o 
   1   9   1     2286.52     2282.74    394.21 o 
   3   9   1       68.02     -317.52    269.92 o 
   5   9   1      199.85      280.88    263.99 o 
   7   9   1      775.40     1033.55    319.36 o 
   9   9   1      568.43      580.92    352.19 o 
  11   9   1     2467.91     2230.30    483.23 o 
  13   9   1      446.13      104.84    605.38 o 
 -12  10   1     1594.95     1377.76    566.14 o 
 -10  10   1      413.43      109.97    542.78 o 
  -8  10   1    13445.03    13727.91   1375.83 o 
  -6  10   1      269.40      -46.46    329.64 o 
  -4  10   1     6627.86     7283.02    668.49 o 
  -2  10   1     6571.79     8078.26    690.38 o 
   0  10   1     2514.53     2047.20    582.20 o 
   2  10   1     3208.63     3431.28    651.02 o 
   4  10   1     3283.57     3709.42    531.42 o 
   6  10   1      462.66      521.07    514.61 o 
   8  10   1     5861.39     6838.26    753.59 o 
  10  10   1     1426.61      786.68    513.92 o 
  -9  11   1     1676.36      737.69    535.49 o 
  -7  11   1      485.72     -282.79    521.63 o 
  -5  11   1     1981.67     2572.36    515.51 o 
  -3  11   1        0.54      243.36    395.28 o 
  -1  11   1     1090.73     1254.25    440.37 o 
   1  11   1     2681.84     2936.87    675.68 o 
   3  11   1       95.23     -160.83    376.75 o 
   5  11   1      281.75      285.24    400.87 o 
   7  11   1     1089.00     1078.49    448.07 o 
  -6  12   1     2641.86     4489.33    802.33 o 
  -4  12   1     2603.23     3206.02   1079.84 o 
  -2  12   1       57.84       19.05    421.35 o 
   0  12   1       57.62     -248.02    394.85 o 
   2  12   1      168.20      402.34    449.93 o 
   4  12   1        7.80      237.01    436.05 o 
 -22   0   2     6904.77     8101.06   1220.58 o 
 -20   0   2    18182.09    19326.65   1103.46 o 
 -18   0   2    11321.48    13898.81    861.74 o 
 -16   0   2    15089.88    15226.11   1021.74 o 
 -14   0   2    10343.98     9807.55    781.35 o 
 -12   0   2     4208.40     4357.68    462.67 o 
 -10   0   2    41110.09    40164.97   1829.89 o 
  -8   0   2    28414.06    27989.23   1299.55 o 
  -6   0   2    16449.82    16220.29    795.76 o 
  -4   0   2    13800.00    10079.56    357.60 o 
  -2   0   2    12018.03    18677.95    934.07 o 
   0   0   2    11433.72    14433.67    960.76 o 
   2   0   2     1082.30     1379.02    150.30 o 
   4   0   2      623.25      156.75    156.76 o 
   6   0   2    26160.45    25797.40   1010.76 o 
   8   0   2     1722.03     2104.88    268.12 o 
  10   0   2    14749.14    15769.66    986.88 o 
  12   0   2     4360.06     4167.99    430.62 o 
  14   0   2     1053.11      299.48    305.12 o 
  16   0   2      787.54      743.95    393.57 o 
  18   0   2      449.92      318.94    688.35 o 
 -21   1   2     1126.72      785.90    296.60 o 
 -19   1   2     4750.05     5448.08    456.38 o 
 -17   1   2     5361.17     5606.03    433.51 o 
 -15   1   2     1647.65     1601.09    260.94 o 
 -13   1   2    13046.95    12699.26    583.95 o 
 -11   1   2     4090.25     4469.23    317.14 o 
  -9   1   2    13353.47    13539.56    671.18 o 
  -7   1   2    37104.38    33851.95   1072.15 o 
  -5   1   2     3467.31     3993.40    297.49 o 
  -3   1   2      910.12      660.80    136.46 o 
  -1   1   2    51120.43    52101.78   1090.61 o 
   1   1   2     4979.83     4637.96    224.26 o 
   3   1   2    95665.09    91832.64   2407.30 o 
   5   1   2    10496.75     9598.35    332.50 o 
   7   1   2     8982.48     9423.55    363.94 o 
   9   1   2    15304.84    14874.46    505.94 o 
  11   1   2      738.62      761.24    191.52 o 
  13   1   2        9.34      -39.73    191.41 o 
  15   1   2      223.80      412.00    231.43 o 
  17   1   2      132.61      189.83    367.40 o 
  19   1   2      370.41      264.44    560.45 o 
 -22   2   2       66.05      124.89    393.49 o 
 -20   2   2        3.02     -366.24    256.22 o 
 -18   2   2     8536.78     9470.63    546.33 o 
 -16   2   2      191.43      226.84    217.93 o 
 -14   2   2     3468.19     3033.78    300.43 o 
 -12   2   2     7989.99     7993.90    397.05 o 
 -10   2   2     3276.16     3696.09    259.93 o 
  -8   2   2     8047.65     6633.42    284.86 o 
  -6   2   2     5693.34     5217.07    221.21 o 
  -4   2   2       56.87       71.98    102.77 o 
  -2   2   2    21508.54    20379.86    768.80 o 
   0   2   2     1706.15     1561.17    240.15 o 
   2   2   2    54650.79    52622.63   2320.22 o 
   4   2   2     7072.95     5109.69    234.53 o 
   6   2   2     2323.17     3065.36    222.04 o 
   8   2   2      900.78      338.78    171.50 o 
  10   2   2    10158.39     9863.79    487.61 o 
  12   2   2       34.16        6.64    192.85 o 
  14   2   2     4594.83     4793.88    381.87 o 
  16   2   2      838.18     1977.25    464.08 o 
  18   2   2     1135.15      114.46    573.36 o 
 -21   3   2     3085.23     3902.32    597.95 o 
 -19   3   2     2222.10     2509.58    362.95 o 
 -17   3   2      175.72       19.84    210.36 o 
 -15   3   2     5565.52     5792.50    357.90 o 
 -13   3   2     1312.95     1682.40    219.42 o 
 -11   3   2    23186.84    22265.09    681.13 o 
  -9   3   2    25783.40    26531.46    746.57 o 
  -7   3   2    18854.68    18179.50    592.87 o 
  -5   3   2    21648.01    20958.79    643.32 o 
  -3   3   2     6821.29     6289.45    268.19 o 
  -1   3   2    15307.93    16169.47    845.65 o 
   1   3   2    51967.80    47952.44   2149.43 o 
   3   3   2    18125.27    17308.00   1581.39 o 
   5   3   2    30516.94    28987.02   1142.01 o 
   7   3   2    41637.73    39368.08   1141.86 o 
   9   3   2     7924.09     7905.50    422.01 o 
  11   3   2    13502.96    15775.38    682.11 o 
  13   3   2     3362.09     3844.63    793.38 o 
  15   3   2     3958.11     4081.96    537.24 o 
  17   3   2     9199.67    10089.32    810.83 o 
 -20   4   2      234.34      265.29    478.10 o 
 -18   4   2     2186.87     2653.64    318.02 o 
 -16   4   2     1195.77      988.10    235.99 o 
 -14   4   2       70.20      -89.29    183.51 o 
 -12   4   2       37.36       60.97    136.53 o 
 -10   4   2     1390.45     2300.01    218.76 o 
  -8   4   2     3253.46     3067.82    255.06 o 
  -6   4   2      202.67      -17.60    155.78 o 
  -4   4   2     1603.06     1367.81    185.67 o 
  -2   4   2     3283.71     3214.47    229.77 o 
   0   4   2       50.94      358.84    310.80 o 
   2   4   2      625.71      439.27    264.45 o 
   4   4   2     6263.52     5673.21    394.90 o 
   6   4   2      205.51      546.31    237.62 o 
   8   4   2     2639.73     3260.91    585.22 o 
  10   4   2     3115.80     3068.06    488.27 o 
  12   4   2       75.84     -332.16    334.05 o 
  14   4   2     2052.33     1821.72    444.78 o 
  16   4   2        5.82     -244.33    341.61 o 
  18   4   2      561.91      464.95    459.93 o 
 -19   5   2     1909.69     1642.19    456.97 o 
 -17   5   2     1313.00     1635.55    344.43 o 
 -15   5   2      592.76      529.17    260.53 o 
 -13   5   2    13134.46    14279.32    690.08 o 
 -11   5   2     5063.75     4856.96    346.65 o 
  -9   5   2     6441.30     6296.69    388.06 o 
  -7   5   2    37464.54    34668.63   1169.12 o 
  -5   5   2     1434.27     2322.52    234.96 o 
  -3   5   2    21101.34    21518.77    692.34 o 
  -1   5   2    24408.42    24732.82   1080.98 o 
   1   5   2     2603.54     3045.39    460.89 o 
   3   5   2    16768.18    16937.41    964.90 o 
   5   5   2    15370.75    14185.63    694.03 o 
   7   5   2      601.78      680.16    245.17 o 
   9   5   2     4418.91     4821.83    353.12 o 
  11   5   2      197.23      379.99    271.82 o 
  13   5   2      177.50     -229.78    341.27 o 
  15   5   2      325.02      -48.64    346.73 o 
  17   5   2      233.65      108.05    428.42 o 
 -18   6   2     1587.84      990.27    517.32 o 
 -16   6   2     7484.93     8175.32    726.65 o 
 -14   6   2     3744.78     3730.14    395.32 o 
 -12   6   2     2262.54     2630.10    433.85 o 
 -10   6   2    15558.00    14832.58    660.70 o 
  -8   6   2     2608.26     2657.49    284.33 o 
  -6   6   2    14031.62    12562.92    562.79 o 
  -4   6   2    21471.06    20398.12    765.19 o 
  -2   6   2    22271.24    22686.00    835.90 o 
   0   6   2     9957.78     9023.89    556.78 o 
   2   6   2    11511.74    11320.70    641.19 o 
   4   6   2      422.84      275.72    220.04 o 
   6   6   2    18442.40    17841.04    865.95 o 
   8   6   2     1760.03     1086.75    290.95 o 
  10   6   2     7860.06     7062.92    545.01 o 
  12   6   2     2424.66     3378.22    591.60 o 
  14   6   2      212.49      303.99    465.22 o 
  16   6   2      332.10      671.22    369.25 o 
 -17   7   2      435.66      108.32    381.20 o 
 -15   7   2      380.93      -78.55    437.17 o 
 -13   7   2     2126.73     1732.74    404.95 o 
 -11   7   2       52.55      404.62    232.29 o 
  -9   7   2     1290.19     1162.69    413.82 o 
  -7   7   2     3093.83     3044.60    361.43 o 
  -5   7   2      237.51      305.45    194.38 o 
  -3   7   2     4234.44     4004.42    478.67 o 
  -1   7   2     1556.90     1636.64    325.27 o 
   1   7   2        8.51     -158.32    223.68 o 
   3   7   2     2224.41     2581.36    372.65 o 
   5   7   2      274.84     -151.42    222.05 o 
   7   7   2      560.07      611.46    258.52 o 
   9   7   2     4307.80     3840.87    397.59 o 
  11   7   2      179.99      939.90    368.41 o 
  13   7   2        9.66     -287.33    332.83 o 
  15   7   2      915.59      484.80    418.32 o 
 -16   8   2       17.84       93.39    377.16 o 
 -14   8   2      321.69      687.92    366.13 o 
 -12   8   2     5119.67     3534.38    476.39 o 
 -10   8   2      639.12     1130.64    281.98 o 
  -8   8   2    14099.85    14250.04    823.32 o 
  -6   8   2     2822.45     2778.47    325.36 o 
  -4   8   2     1929.37     2343.56    298.08 o 
  -2   8   2     3457.31     3716.00    421.46 o 
   0   8   2     6552.83     7275.71    563.23 o 
   2   8   2      122.78     -128.60    248.15 o 
   4   8   2     8338.63     9166.29    564.78 o 
   6   8   2      956.77      650.54    279.74 o 
   8   8   2     8756.18     8277.77    563.12 o 
  10   8   2     3452.82     4966.93    586.04 o 
  12   8   2      794.00     1210.66    416.08 o 
  14   8   2     1782.96     2787.40    896.19 o 
 -15   9   2      469.57      394.37    496.14 o 
 -13   9   2       29.52     -545.52    363.68 o 
 -11   9   2     4817.31     3786.00    869.02 o 
  -9   9   2     7427.58     7133.57    623.47 o 
  -7   9   2      851.68     1217.25    356.38 o 
  -5   9   2     3127.62     2966.04    462.01 o 
  -3   9   2     1804.50     1687.83    501.64 o 
  -1   9   2      443.35      -97.48    276.55 o 
   1   9   2     5407.29     5683.49    537.94 o 
   3   9   2       95.77       53.47    332.86 o 
   5   9   2      483.58      397.98    282.69 o 
   7   9   2     2090.07     2297.00    381.55 o 
   9   9   2     1346.24     1474.72    423.89 o 
  11   9   2     2168.95     2043.62    543.96 o 
 -12  10   2        2.02       -5.30    419.41 o 
 -10  10   2       30.93     -350.13    419.60 o 
  -8  10   2     1211.92      963.76    393.94 o 
  -6  10   2      496.85      335.55    339.55 o 
  -4  10   2        0.91     -432.18    301.08 o 
  -2  10   2      196.12      207.54    351.14 o 
   0  10   2      373.84      221.88    482.74 o 
   2  10   2       14.45      220.00    455.52 o 
   4  10   2        0.53      -33.58    381.36 o 
   6  10   2      613.88      423.42    381.79 o 
   8  10   2      167.96      306.63    464.45 o 
  10  10   2       99.91       91.89    484.87 o 
 -11  11   2      693.47     1172.16    575.16 o 
  -9  11   2     4108.29     4622.55   1015.40 o 
  -7  11   2     1685.28     1882.86    475.39 o 
  -5  11   2      571.96      -19.52    392.72 o 
  -3  11   2      787.73      837.88    426.83 o 
  -1  11   2      774.92      922.23    441.84 o 
   1  11   2      213.01     1105.39    548.21 o 
   3  11   2     3964.86     5463.60    736.28 o 
   5  11   2     3361.53     3565.17    584.99 o 
   7  11   2     1223.21     1344.73    953.67 o 
  -6  12   2     1207.59      713.58    439.23 o 
  -4  12   2     2823.29     4173.58    983.70 o 
  -2  12   2      155.42      -74.18    405.23 o 
   0  12   2     3418.69     3629.67    589.75 o 
   2  12   2     2184.41     2130.76    560.71 o 
 -23   1   3     1141.03     1123.15    337.42 o 
 -21   1   3     1788.10     1724.27    488.43 o 
 -19   1   3     4915.12     4857.78    431.97 o 
 -17   1   3     8522.54     8763.92    538.26 o 
 -15   1   3      371.28      805.86    247.62 o 
 -13   1   3    10979.30    11283.92    538.94 o 
 -11   1   3     7052.12     6432.06    350.99 o 
  -9   1   3    33167.02    30615.80    895.95 o 
  -7   1   3     6338.87     5845.19    299.76 o 
  -5   1   3    21817.90    20890.56    596.10 o 
  -3   1   3    34191.68    37276.30   1127.28 o 
  -1   1   3    52698.09    56578.72   1493.83 o 
   1   1   3    32589.43    29429.30   1110.58 o 
   3   1   3    14072.95    12949.98    389.79 o 
   5   1   3    15122.45    14921.09    500.53 o 
   7   1   3     4419.87     4501.18    346.38 o 
   9   1   3    13887.77    13947.97    543.61 o 
  11   1   3     7568.88     8071.28    430.94 o 
  13   1   3     2353.18     3138.01    331.95 o 
  15   1   3      774.20     1042.49    393.66 o 
  17   1   3     3245.50     3705.94    759.80 o 
 -22   2   3     1381.20     1825.39    464.64 o 
 -20   2   3     4135.68     3923.63    509.75 o 
 -18   2   3      240.49      699.35    216.95 o 
 -16   2   3     6266.64     6546.59    394.14 o 
 -14   2   3     3385.89     3189.46    299.29 o 
 -12   2   3    43329.82    43081.88   1252.41 o 
 -10   2   3    10329.02    10552.92    422.89 o 
  -8   2   3    62531.20    59686.81   1823.28 o 
  -6   2   3     4683.91     4760.04    219.63 o 
  -4   2   3    18102.26    20736.57    695.22 o 
  -2   2   3     3980.24     4934.51    576.88 o 
   0   2   3   327734.47   352620.25  12015.35 o 
   2   2   3    24759.77    27507.46   1073.61 o 
   4   2   3    30802.85    30651.48    812.70 o 
   6   2   3     2451.61     2332.91    197.12 o 
   8   2   3    14667.53    15396.73    562.34 o 
  10   2   3      357.38      288.84    187.51 o 
  12   2   3     7801.12     7720.40    436.96 o 
  14   2   3     1108.72     1131.27    392.66 o 
  16   2   3     4810.17     4514.95    740.53 o 
  18   2   3     1681.04     1941.54    659.23 o 
 -21   3   3      205.72     -184.03    274.55 o 
 -19   3   3     3117.71     3694.74    393.74 o 
 -17   3   3      232.69      293.75    214.03 o 
 -15   3   3     6303.13     6243.15    364.19 o 
 -13   3   3      531.83      726.48    186.69 o 
 -11   3   3     1687.99     1682.08    198.22 o 
  -9   3   3     2864.92     3385.12    200.57 o 
  -7   3   3    25297.80    26010.26    779.67 o 
  -5   3   3     4318.64     4819.50    235.81 o 
  -3   3   3     2927.76     3961.60    290.62 o 
  -1   3   3      613.05      629.17    262.21 o 
   1   3   3       29.28     -175.60    217.54 o 
   3   3   3      373.49      640.80    551.85 o 
   5   3   3     8941.53     9045.92    412.86 o 
   7   3   3    14313.59    14318.28    511.13 o 
   9   3   3      936.49     1013.00    204.12 o 
  11   3   3     1053.12     1175.30    238.59 o 
  13   3   3      247.81      234.00    338.22 o 
  15   3   3      600.85      228.84    373.70 o 
  17   3   3       86.26      -23.07    401.10 o 
 -22   4   3     2780.67     1341.93    488.79 o 
 -20   4   3     1212.54      804.16    354.19 o 
 -18   4   3     2713.63     2580.05    311.47 o 
 -16   4   3     5829.95     6297.68    387.13 o 
 -14   4   3     8198.62     9406.03    650.45 o 
 -12   4   3    15821.76    15192.33    519.75 o 
 -10   4   3    35671.67    32916.84   1003.57 o 
  -8   4   3     1542.93     1138.81    194.67 o 
  -6   4   3    28480.36    25375.94    858.14 o 
  -4   4   3      466.02      320.68    129.64 o 
  -2   4   3    40778.02    37936.18   1416.67 o 
   0   4   3    10539.72    11404.98    719.10 o 
   2   4   3    26284.11    24357.30   1321.20 o 
   4   4   3    27216.71    24918.68   1034.20 o 
   6   4   3    23419.69    22257.16    813.42 o 
   8   4   3     5266.58     4118.10    382.97 o 
  10   4   3     6364.16     6904.81    937.42 o 
  12   4   3     2026.01     1589.93    393.06 o 
  14   4   3     3679.42     3949.47   1025.99 o 
  16   4   3     4996.40     5871.91    666.80 o 
 -21   5   3      875.03      736.64    551.20 o 
 -19   5   3     2461.69     3539.63    425.95 o 
 -17   5   3      122.08     -149.52    263.11 o 
 -15   5   3     2774.81     2490.35    345.11 o 
 -13   5   3      805.53     1305.60    551.49 o 
 -11   5   3     5539.83     6640.27    395.31 o 
  -9   5   3     2498.33     2288.17    250.20 o 
  -7   5   3      443.40      363.40    169.00 o 
  -5   5   3     5424.67     5513.81    317.63 o 
  -3   5   3     4906.70     5452.61    378.54 o 
  -1   5   3      273.37      219.25    226.31 o 
   1   5   3     6337.53     6113.91    535.88 o 
   3   5   3        7.94     -214.03    250.82 o 
   5   5   3     3631.11     3251.80    354.63 o 
   7   5   3     5800.49     5994.21    376.04 o 
   9   5   3      666.29      707.25    289.72 o 
  11   5   3      622.34      550.50    387.85 o 
  13   5   3      937.97     1338.11    403.08 o 
  15   5   3        6.91       69.94    383.81 o 
 -20   6   3      190.00      338.67    398.53 o 
 -18   6   3      169.59      343.74    481.06 o 
 -16   6   3       32.72     -154.35    260.73 o 
 -14   6   3     2030.49     1585.29    373.96 o 
 -12   6   3      420.58      -17.98    270.97 o 
 -10   6   3     3428.05     3492.07    313.83 o 
  -8   6   3      323.56       86.62    300.24 o 
  -6   6   3      396.63      405.71    182.50 o 
  -4   6   3      191.52     -100.73    135.13 o 
  -2   6   3      156.45      -31.31    225.03 o 
   0   6   3     1151.45     1350.66    294.47 o 
   2   6   3     2923.87     2681.33    426.81 o 
   4   6   3      385.89      558.00    470.28 o 
   6   6   3     4886.69     4884.45    449.21 o 
   8   6   3     2318.83     2233.45    365.52 o 
  10   6   3     1070.99      950.21    326.59 o 
  12   6   3      788.77      147.10    540.21 o 
  14   6   3       43.83      133.59    502.10 o 
 -19   7   3     4002.91     5464.61    659.10 o 
 -17   7   3     6151.11     5405.08    612.22 o 
 -15   7   3     2258.38     1902.99    426.29 o 
 -13   7   3     6395.62     6983.47    588.08 o 
 -11   7   3     9532.78     8993.45    747.99 o 
  -9   7   3    10140.33    10860.41    630.38 o 
  -7   7   3    15166.35    13406.23    658.20 o 
  -5   7   3     5805.40     5606.43    363.66 o 
  -3   7   3     9654.06    10310.18    539.43 o 
  -1   7   3     8870.47     8719.07    590.09 o 
   1   7   3     3274.17     3456.68    480.71 o 
   3   7   3     7516.96     8887.82    630.88 o 
   5   7   3     3875.37     3149.27    387.41 o 
   7   7   3     5710.72     5382.30    515.11 o 
   9   7   3     6237.57     7144.13    582.74 o 
  11   7   3     2971.98     2621.92    568.75 o 
  13   7   3      423.19      617.83    394.73 o 
 -18   8   3      169.15     1618.98    611.86 o 
 -16   8   3     1214.14     1164.80    531.09 o 
 -14   8   3      371.39      245.83    716.24 o 
 -12   8   3     1000.26     1261.34    490.62 o 
 -10   8   3     3421.79     3393.99    438.14 o 
  -8   8   3     1533.69     1456.85    353.80 o 
  -6   8   3     1310.37     1445.10    341.80 o 
  -4   8   3     1169.05      684.24    312.78 o 
  -2   8   3       62.82      353.55    281.22 o 
   0   8   3     2167.17     2397.41    656.49 o 
   2   8   3     3439.93     3243.41    472.52 o 
   4   8   3      730.23     1364.47    318.06 o 
   6   8   3     5890.70     7388.02    711.30 o 
   8   8   3     1499.97     1472.32    385.14 o 
  10   8   3      729.44      586.16    392.85 o 
  12   8   3      371.79      614.62    483.35 o 
 -15   9   3     2332.45     2581.22   1190.82 o 
 -13   9   3     1419.17     1286.29    511.77 o 
 -11   9   3      427.40      -54.57    405.84 o 
  -9   9   3     1170.28      701.09    493.92 o 
  -7   9   3     2028.84     1998.51    416.33 o 
  -5   9   3     2982.08     3113.21    471.91 o 
  -3   9   3     1212.80     1219.30    379.80 o 
  -1   9   3     2478.17     2865.15    678.43 o 
   1   9   3     4348.71     4775.04    508.63 o 
   3   9   3      994.97     1344.28    387.51 o 
   5   9   3     1041.03      426.27    312.52 o 
   7   9   3     2097.45     2642.17    409.03 o 
   9   9   3      455.95      702.07    397.12 o 
  11   9   3      396.34      567.24    404.91 o 
 -14  10   3      608.33      506.50    496.18 o 
 -12  10   3     1611.86     2490.25   1225.54 o 
 -10  10   3     3971.58     4553.22    740.33 o 
  -8  10   3       43.09     -422.22    316.79 o 
  -6  10   3      830.85      900.74    394.62 o 
  -4  10   3      200.20     -330.73    336.28 o 
  -2  10   3     1578.02     1737.34    346.45 o 
   0  10   3     2125.06     2011.50    489.47 o 
   2  10   3     3142.59     3067.23    475.14 o 
   4  10   3     3239.54     3680.51    496.90 o 
   6  10   3      483.76     1092.80    353.54 o 
   8  10   3     1331.98     1964.10    766.70 o 
 -11  11   3     1017.20     1508.15    738.34 o 
  -9  11   3     1280.74      478.45    504.12 o 
  -7  11   3      580.28      932.82    418.47 o 
  -5  11   3        1.97      -54.71    356.37 o 
  -3  11   3        1.18      -75.32    371.75 o 
  -1  11   3       19.94      -80.62    369.08 o 
   1  11   3     3023.75     2817.72    738.60 o 
   3  11   3       15.81      288.11    398.91 o 
   5  11   3       31.58     -215.78    397.10 o 
  -6  12   3       20.56     -465.05    407.73 o 
  -4  12   3     2876.52     4131.98    609.87 o 
  -2  12   3      143.22      424.99    435.39 o 
   0  12   3      524.33      -49.18    663.22 o 
   2  12   3     1057.10      833.79    480.67 o 
 -22   0   4        8.92     -157.97    357.64 o 
 -20   0   4    14777.69    19052.40   1265.37 o 
 -18   0   4     8230.81     9081.76    796.08 o 
 -16   0   4     1436.01      895.15    248.58 o 
 -14   0   4    16994.24    16311.42    731.99 o 
 -12   0   4       54.74      142.61    159.42 o 
 -10   0   4    17224.98    16599.28    686.36 o 
  -8   0   4    45973.05    45805.67   1617.47 o 
  -6   0   4     4015.02     2589.10    235.43 o 
  -4   0   4   150139.69   181713.78   6090.74 o 
  -2   0   4     4878.07     5670.70    378.63 o 
   0   0   4    31640.06    34079.68   2204.24 o 
   2   0   4    36369.83    33588.86   2570.12 o 
   4   0   4      485.14      931.75    250.15 o 
   6   0   4     3126.84     3899.25    430.52 o 
   8   0   4    58799.81    56904.22   2590.08 o 
  10   0   4     6514.23     6625.74    624.37 o 
  12   0   4    12179.39    15002.77   3298.66 o 
  14   0   4     2625.25     3330.38    943.24 o 
  16   0   4      649.37     1975.36    843.12 o 
 -23   1   4     1657.85     1862.55    379.91 o 
 -21   1   4      844.32      517.18    350.10 o 
 -19   1   4     3055.72     2811.72    383.23 o 
 -17   1   4    15955.32    15840.90    638.86 o 
 -15   1   4     3751.37     3723.68    280.54 o 
 -13   1   4     8518.86     8186.27    417.40 o 
 -11   1   4    12785.14    11229.66    434.46 o 
  -9   1   4     5882.50     6044.86    285.15 o 
  -7   1   4    10042.87     8057.07    412.00 o 
  -5   1   4     6863.90     8281.18    337.84 o 
  -3   1   4      114.10      354.96     80.47 o 
  -1   1   4    45745.59    46584.46   1632.30 o 
   1   1   4    13255.46    12344.31    692.31 o 
   3   1   4      610.38     1026.98    153.40 o 
   5   1   4     4310.36     4095.83    237.53 o 
   7   1   4     8143.77     8046.18    369.69 o 
   9   1   4     7462.70     8261.52    753.76 o 
  11   1   4     2743.26     2464.12    288.09 o 
  13   1   4        8.36      286.83    328.11 o 
  15   1   4     1117.97      462.64    517.56 o 
  17   1   4       10.63     -463.81    443.10 o 
 -22   2   4       46.84      175.21    300.90 o 
 -20   2   4       37.01      -11.18    258.78 o 
 -18   2   4      182.00      198.08    201.89 o 
 -16   2   4       70.61       83.40    192.08 o 
 -14   2   4        4.21      -42.13    157.55 o 
 -12   2   4     1838.57     1130.95    288.74 o 
 -10   2   4      437.86      337.71    150.99 o 
  -8   2   4    11305.94    10920.53    457.50 o 
  -6   2   4    17164.58    15981.17   1009.00 o 
  -4   2   4     2698.39     2737.46    198.76 o 
  -2   2   4   174475.73   185741.22   4857.79 o 
   0   2   4       14.91       27.99    150.77 o 
   2   2   4    16102.13    18512.76    798.91 o 
   4   2   4    31363.33    30970.11    824.65 o 
   6   2   4    11246.36    10529.60    449.12 o 
   8   2   4     1649.65     1558.01    221.88 o 
  10   2   4    16409.05    17045.52    646.29 o 
  12   2   4       92.23      -23.68    300.16 o 
  14   2   4     1357.44     1694.01    525.59 o 
  16   2   4     4473.16     4071.78    783.21 o 
 -23   3   4       36.42      233.11    307.75 o 
 -21   3   4     6304.18     6539.54    667.88 o 
 -19   3   4     1535.66     1199.09    278.73 o 
 -17   3   4     2263.05     2574.40    283.23 o 
 -15   3   4    20035.53    19283.86    793.85 o 
 -13   3   4     8954.55     8321.47    377.25 o 
 -11   3   4    18432.40    15951.16    735.01 o 
  -9   3   4    23491.88    19399.64    572.38 o 
  -7   3   4     5564.29     4907.69    243.55 o 
  -5   3   4     7639.68     6987.48    289.93 o 
  -3   3   4    44456.43    48220.50   2306.71 o 
  -1   3   4    47638.84    54484.18   1675.37 o 
   1   3   4    36741.09    39361.58   1492.26 o 
   3   3   4     9116.20     8469.53    497.87 o 
   5   3   4       14.13     -104.96    152.60 o 
   7   3   4    13327.23    13561.75    465.08 o 
   9   3   4     2463.71     2723.24    254.11 o 
  11   3   4     2718.86     2419.46    425.43 o 
  13   3   4     9458.79     9518.11    738.11 o 
  15   3   4     3318.84     2889.63    515.96 o 
 -22   4   4       22.24     -155.05    312.09 o 
 -20   4   4       51.23     -181.52    256.62 o 
 -18   4   4     1232.29     1386.09    266.84 o 
 -16   4   4       56.51      -98.96    183.29 o 
 -14   4   4      826.53      918.97    284.50 o 
 -12   4   4     5691.45     6045.02    312.49 o 
 -10   4   4      367.64      185.31    139.08 o 
  -8   4   4       34.74       68.62    138.00 o 
  -6   4   4     6087.35     5829.55    306.86 o 
  -4   4   4      123.15      164.39    183.47 o 
  -2   4   4    16748.90    15585.29   2049.85 o 
   0   4   4      463.37      405.66    275.17 o 
   2   4   4      341.52      102.52    333.86 o 
   4   4   4      329.35      410.82    220.56 o 
   6   4   4      299.17       22.63    214.10 o 
   8   4   4        9.44     -304.84    203.23 o 
  10   4   4     8145.10     8926.93    652.64 o 
  12   4   4      112.92      -26.92    310.95 o 
  14   4   4      303.38     -276.79    330.99 o 
  16   4   4     2686.86     2046.31    502.38 o 
 -21   5   4      808.84      463.82    481.12 o 
 -19   5   4     2758.59     2594.12    399.45 o 
 -17   5   4     3334.46     2777.40    335.34 o 
 -15   5   4     3081.84     3616.83    338.67 o 
 -13   5   4     8658.44     7469.86    613.53 o 
 -11   5   4     7808.02     7814.05    697.04 o 
  -9   5   4     1026.97     1151.18    271.75 o 
  -7   5   4      473.35      699.10    167.44 o 
  -5   5   4     1341.45     1326.11    274.11 o 
  -3   5   4       23.27     -176.81    325.68 o 
  -1   5   4    18459.95    18651.57   1051.26 o 
   1   5   4       57.44      229.95    277.92 o 
   3   5   4     4754.11     4816.92    863.95 o 
   5   5   4     4931.69     5207.87    441.42 o 
   7   5   4     1721.53     1902.59    366.68 o 
   9   5   4     1823.11     2361.04    330.36 o 
  11   5   4     1309.95     1644.26    386.66 o 
  13   5   4        7.24      116.92    362.62 o 
  15   5   4     4145.17     4487.71    698.81 o 
 -20   6   4     6682.84     8350.77    736.17 o 
 -18   6   4     3197.96     3139.89    424.01 o 
 -16   6   4     2555.27     3342.27    396.19 o 
 -14   6   4    13587.22    13429.55    940.88 o 
 -12   6   4     1099.43     1266.38    316.17 o 
 -10   6   4    18041.70    16505.20    688.72 o 
  -8   6   4     5157.08     4485.55    448.55 o 
  -6   6   4       72.54     -133.46    143.66 o 
  -4   6   4    23687.04    23261.08   1019.17 o 
  -2   6   4     3691.45     3392.43    312.18 o 
   0   6   4     2861.16     3628.73    482.20 o 
   2   6   4    18197.72    17385.30   1058.13 o 
   4   6   4      729.55      603.03    652.25 o 
   6   6   4     5142.90     4622.66    470.02 o 
   8   6   4     9012.15     8613.04    617.78 o 
  10   6   4      215.26      262.03    318.32 o 
  12   6   4     2782.34     2866.22    491.69 o 
  14   6   4     1158.90      670.04    405.89 o 
 -19   7   4      220.65      256.24    398.43 o 
 -17   7   4      832.02      909.40    328.79 o 
 -15   7   4       97.88      673.91    329.40 o 
 -13   7   4      931.57      634.67    298.17 o 
 -11   7   4     7258.50     7201.54    450.63 o 
  -9   7   4      633.20      305.52    209.20 o 
  -7   7   4     4932.26     5048.50    350.43 o 
  -5   7   4       58.55       72.03    164.62 o 
  -3   7   4       13.51      -84.23    208.95 o 
  -1   7   4     5883.11     5975.52    723.07 o 
   1   7   4        5.77      -48.51    257.69 o 
   3   7   4        5.34     -532.85    374.67 o 
   5   7   4     2167.98     2721.03    418.19 o 
   7   7   4      468.70      134.74    291.16 o 
   9   7   4      377.68      -83.78    292.92 o 
  11   7   4       65.21       45.96    358.61 o 
  13   7   4       95.06       30.90    378.44 o 
 -18   8   4     2050.66     1823.41    755.36 o 
 -16   8   4      873.34      856.40   1220.53 o 
 -14   8   4      299.54      117.24    421.09 o 
 -12   8   4     1921.27     1089.22    463.54 o 
 -10   8   4      375.55     -160.10    494.76 o 
  -8   8   4     9796.91     9317.70    638.23 o 
  -6   8   4    10287.34    10781.84    681.69 o 
  -4   8   4     3223.27     3620.12    418.23 o 
  -2   8   4    10330.65    10410.87    578.20 o 
   0   8   4     9800.00    10362.92    701.52 o 
   2   8   4     2879.19     3832.56    476.27 o 
   4   8   4     5725.84     5960.74    498.69 o 
   6   8   4     1601.52     2020.92    372.63 o 
   8   8   4     3259.98     3548.81    428.76 o 
  10   8   4     2666.85     2886.05    531.22 o 
  12   8   4      808.40      196.86    422.83 o 
 -17   9   4      979.76      500.86    506.96 o 
 -15   9   4      746.44      859.17    510.38 o 
 -13   9   4      151.38      504.95    457.20 o 
 -11   9   4     1184.19     1514.91    947.83 o 
  -9   9   4     8290.09     8957.95   1068.24 o 
  -7   9   4      135.01      489.06    328.74 o 
  -5   9   4     5428.96     4490.57    503.95 o 
  -3   9   4     7386.47     8004.60    533.59 o 
  -1   9   4     9940.59    10194.07    604.56 o 
   1   9   4    11709.05    12589.10    809.09 o 
   3   9   4     7904.15     8788.58    691.20 o 
   5   9   4      721.07      495.94    380.09 o 
   7   9   4     2988.53     3646.26    453.15 o 
   9   9   4     1960.07     1461.08    585.99 o 
 -14  10   4      529.11     1443.77    579.47 o 
 -12  10   4      425.02      992.67    491.42 o 
 -10  10   4       15.71      -99.60    561.28 o 
  -8  10   4      559.73      605.48    359.97 o 
  -6  10   4       69.92     -313.50    332.26 o 
  -4  10   4      492.86      854.42    375.56 o 
  -2  10   4       16.37     -391.21    260.80 o 
   0  10   4     2384.02     2788.99    399.73 o 
   2  10   4       67.73      178.01    353.33 o 
   4  10   4       42.60       58.92    303.28 o 
   6  10   4      103.97      252.37    343.61 o 
   8  10   4      240.17     -412.89    571.72 o 
 -11  11   4     2621.74     3167.17    841.39 o 
  -9  11   4       70.44      -70.11    467.29 o 
  -7  11   4      969.48     1685.79    454.91 o 
  -5  11   4     2410.21     2759.26    508.01 o 
  -3  11   4      988.55      393.60    386.84 o 
  -1  11   4     1462.34     1398.43    440.60 o 
   1  11   4     1756.51     1616.24    933.61 o 
   3  11   4      453.94     -162.58    377.58 o 
   5  11   4      855.90      399.35    439.69 o 
  -6  12   4        3.81      141.79    426.46 o 
  -4  12   4     1904.98     2226.20    529.30 o 
  -2  12   4      761.61     1194.62    978.07 o 
   0  12   4      402.78      419.45    544.21 o 
 -23   1   5     2126.56     2268.69    384.44 o 
 -21   1   5     7153.03     8198.32    593.25 o 
 -19   1   5    13167.51    14675.92    832.69 o 
 -17   1   5     2177.63     3016.30    347.63 o 
 -15   1   5     1653.12     1441.52    210.15 o 
 -13   1   5     8451.30     8292.42    377.51 o 
 -11   1   5     7129.88     6719.82    415.04 o 
  -9   1   5    49369.53    48198.71   1333.52 o 
  -7   1   5    35238.30    36190.44   1585.29 o 
  -5   1   5    13424.32    13814.21    459.28 o 
  -3   1   5    16251.27    15811.53    580.81 o 
  -1   1   5    12693.91    12032.88    561.61 o 
   1   1   5     9928.60     9433.56    481.83 o 
   3   1   5    16696.97    16642.15    602.88 o 
   5   1   5    10690.17     9550.70    439.04 o 
   7   1   5    16386.94    15385.76    643.04 o 
   9   1   5     7560.52     7810.99    471.50 o 
  11   1   5     4903.96     5052.69    686.07 o 
  13   1   5      127.92     -298.11    417.09 o 
  15   1   5      924.90     1742.92    614.31 o 
 -24   2   5      825.10      798.74    338.99 o 
 -22   2   5     5091.71     5026.12    486.97 o 
 -20   2   5     4881.06     5900.98    463.10 o 
 -18   2   5    10585.20    12180.07    557.31 o 
 -16   2   5     3259.83     3134.91    288.61 o 
 -14   2   5     6042.15     5177.56    324.72 o 
 -12   2   5     1506.59     1397.53    286.93 o 
 -10   2   5    16880.06    18423.33    686.98 o 
  -8   2   5     4492.52     4220.20    274.25 o 
  -6   2   5    20658.78    22481.79    765.92 o 
  -4   2   5     4159.26     4347.63    233.24 o 
  -2   2   5    48091.80    53549.72   1452.65 o 
   0   2   5     7256.86     9635.11    637.07 o 
   2   2   5     4525.11     4807.85    624.72 o 
   4   2   5     4087.82     4131.63    299.03 o 
   6   2   5     1570.74     1974.80    273.86 o 
   8   2   5     4730.32     4741.18    301.36 o 
  10   2   5     5181.08     5695.72    536.64 o 
  12   2   5      798.42     1268.02    384.45 o 
  14   2   5     1018.96      757.25    610.70 o 
  16   2   5      136.67      -12.14    514.14 o 
 -23   3   5        0.27       -2.51    289.09 o 
 -21   3   5       90.98       57.36    263.25 o 
 -19   3   5       20.35      -46.25    208.13 o 
 -17   3   5      477.43      528.16    237.68 o 
 -15   3   5     2723.88     2925.60    262.60 o 
 -13   3   5     1021.22     1076.93    275.04 o 
 -11   3   5      290.75      224.98    184.46 o 
  -9   3   5      157.07      326.76    203.56 o 
  -7   3   5     1494.27     1752.72    236.67 o 
  -5   3   5        0.35       79.38    169.75 o 
  -3   3   5    17198.80    19246.61    836.17 o 
  -1   3   5     4830.31     4898.08    290.55 o 
   1   3   5     1465.67     1912.51    362.44 o 
   3   3   5     1971.95     1533.21    266.18 o 
   5   3   5      645.35      640.54    218.50 o 
   7   3   5      234.04       78.91    175.16 o 
   9   3   5       11.23       64.68    277.77 o 
  11   3   5      518.48      674.74    348.23 o 
  13   3   5       31.76      187.12    356.44 o 
  15   3   5       96.44     -258.93    375.01 o 
 -22   4   5     2709.29     2926.27    463.49 o 
 -20   4   5     1484.18     1679.94    292.10 o 
 -18   4   5     6247.09     6606.47    409.51 o 
 -16   4   5    10496.03     9081.33    447.56 o 
 -14   4   5     6893.49     5840.24    595.90 o 
 -12   4   5    27136.36    25230.85    941.08 o 
 -10   4   5     2314.66     1729.59    301.76 o 
  -8   4   5     5177.42     5049.29    265.70 o 
  -6   4   5    17531.33    16379.94    546.76 o 
  -4   4   5     8083.75     8062.67    496.64 o 
  -2   4   5    84730.04    87100.42   3057.56 o 
   0   4   5    16055.24    15805.50    590.67 o 
   2   4   5      475.60     1069.85    263.11 o 
   4   4   5     4977.85     4344.69    340.16 o 
   6   4   5     6833.09     5877.66    411.44 o 
   8   4   5      426.20      388.06    239.22 o 
  10   4   5    15117.55    13986.14   1023.60 o 
  12   4   5     1635.94     1865.20    436.22 o 
  14   4   5     2226.12     2259.87    487.54 o 
 -21   5   5     1751.16     1306.95    331.72 o 
 -19   5   5     6414.54     5947.25    598.68 o 
 -17   5   5        4.13      295.67    231.83 o 
 -15   5   5     3680.21     3158.31    416.36 o 
 -13   5   5     5912.01     5792.58    422.15 o 
 -11   5   5     4010.15     4084.43    282.01 o 
  -9   5   5     4770.35     5247.27    297.87 o 
  -7   5   5     2258.76     2526.48    215.98 o 
  -5   5   5     7825.02     8490.20    507.24 o 
  -3   5   5    27224.11    27677.73   1434.78 o 
  -1   5   5      941.83      880.14    224.92 o 
   1   5   5    16361.83    17737.98   1052.90 o 
   3   5   5     3515.90     3858.99    385.53 o 
   5   5   5     1191.51     1220.16    257.87 o 
   7   5   5    20028.56    19821.72    833.07 o 
   9   5   5     5712.32     6010.23    468.07 o 
  11   5   5     2573.71     2691.88    471.26 o 
  13   5   5      852.62     1281.18    450.46 o 
 -20   6   5     1540.07     2087.36    392.19 o 
 -18   6   5        1.00      -21.61    275.89 o 
 -16   6   5      303.32     -130.44    291.16 o 
 -14   6   5     2995.32     2748.15    403.08 o 
 -12   6   5      250.97      432.97    205.50 o 
 -10   6   5        7.02     -210.30    168.50 o 
  -8   6   5     5869.25     6326.70    362.50 o 
  -6   6   5      220.15      -86.64    191.96 o 
  -4   6   5     9009.44     9242.40    813.73 o 
  -2   6   5      383.15      640.32    324.85 o 
   0   6   5     3547.08     3642.37    673.16 o 
   2   6   5     3193.36     2828.91    483.14 o 
   4   6   5     1380.09     2011.32    366.45 o 
   6   6   5     2930.71     2194.47    640.27 o 
   8   6   5     4092.12     3752.20    404.35 o 
  10   6   5        6.33     -261.91    249.10 o 
  12   6   5      885.47      424.03    514.16 o 
 -19   7   5     2016.21     2796.95    430.10 o 
 -17   7   5     3312.69     2859.49    948.89 o 
 -15   7   5      399.20      315.74    417.73 o 
 -13   7   5     1741.53     1312.99    333.64 o 
 -11   7   5     6547.04     5676.81    638.62 o 
  -9   7   5     4635.36     4813.40    452.17 o 
  -7   7   5    13692.21    13461.73    738.89 o 
  -5   7   5     5995.29     6566.31    441.55 o 
  -3   7   5     4462.10     5008.30    450.32 o 
  -1   7   5     9133.19     9555.86    524.53 o 
   1   7   5     2379.43     3095.30    522.56 o 
   3   7   5       66.77     -193.01    523.88 o 
   5   7   5     7903.50     9161.08    673.01 o 
   7   7   5      653.50      280.22    268.84 o 
   9   7   5     2948.15     3113.92    421.41 o 
  11   7   5     3133.08     3149.91    528.24 o 
 -18   8   5      318.26      205.94    367.55 o 
 -16   8   5      646.23     1170.87    500.32 o 
 -14   8   5     1189.90     1025.25    469.55 o 
 -12   8   5      487.49      246.57   1017.67 o 
 -10   8   5     4918.65     4526.66    566.96 o 
  -8   8   5     1008.58      790.46    311.79 o 
  -6   8   5     2024.26     1111.21    489.07 o 
  -4   8   5     3876.27     3702.33    528.68 o 
  -2   8   5     6149.11     6347.06    463.61 o 
   0   8   5     1213.38     1076.35    354.57 o 
   2   8   5     1683.34     2849.58    921.36 o 
   4   8   5       29.68     -146.88    283.29 o 
   6   8   5       36.22     -251.32    301.84 o 
   8   8   5     3154.90     2895.54    498.14 o 
  10   8   5       64.19      -37.79    476.78 o 
 -17   9   5      109.39     -259.24    480.71 o 
 -15   9   5      259.76      470.81    517.49 o 
 -13   9   5       78.53        7.33    654.70 o 
 -11   9   5      396.90       61.59    416.16 o 
  -9   9   5     6634.81     8236.10    644.43 o 
  -7   9   5       99.81     -354.51    276.67 o 
  -5   9   5      126.42      129.41    296.03 o 
  -3   9   5      254.05      -56.61    250.78 o 
  -1   9   5      882.28      788.12    292.78 o 
   1   9   5       83.43     -102.30    320.76 o 
   3   9   5     2313.67     1517.35    422.50 o 
   5   9   5       49.86     -320.68    295.24 o 
   7   9   5     1259.69     1086.27    571.33 o 
   9   9   5       28.78     -492.59    369.96 o 
 -14  10   5        3.74      455.93    493.87 o 
 -12  10   5    11408.06     9988.87    996.13 o 
 -10  10   5      512.59      702.95    830.80 o 
  -8  10   5     5618.68     5518.25    696.39 o 
  -6  10   5     7711.94     6802.38    639.60 o 
  -4  10   5     3091.82     3471.06    421.01 o 
  -2  10   5     1098.35     1440.44    343.15 o 
   0  10   5    12330.65    12169.10    842.01 o 
   2  10   5       20.59       91.12    355.59 o 
   4  10   5     4204.86     4476.82    522.27 o 
   6  10   5     1558.15      845.50    377.11 o 
 -11  11   5       24.09     -459.68    439.92 o 
  -9  11   5     4241.77     3807.64   1489.64 o 
  -7  11   5        3.21     -148.25    370.40 o 
  -5  11   5      416.94      404.63    426.11 o 
  -3  11   5     1500.88     1710.38    467.89 o 
  -1  11   5       14.38      230.42    519.10 o 
   1  11   5     1200.03      229.59    499.22 o 
   3  11   5      158.65      123.01    398.55 o 
  -6  12   5      938.93     1049.27    469.54 o 
  -4  12   5     1419.22     1438.70    633.66 o 
  -2  12   5     1634.76     2332.81   1225.68 o 
 -24   0   6     5330.46     8146.71    925.56 o 
 -22   0   6     2429.17     2104.06    549.18 o 
 -20   0   6    29193.17    28514.76   2474.57 o 
 -18   0   6     1831.28     2645.21    489.90 o 
 -16   0   6     4997.74     5223.84    618.42 o 
 -14   0   6    33026.68    32231.75   1237.02 o 
 -12   0   6    46951.57    45653.50   1670.43 o 
 -10   0   6    38093.64    39641.78   1444.37 o 
  -8   0   6   215006.73   240536.56   9793.86 o 
  -6   0   6      650.48      675.90    176.81 o 
  -4   0   6    34300.37    44543.18   1992.31 o 
  -2   0   6      582.26      697.32    336.77 o 
   0   0   6    11752.59    13013.10   1080.56 o 
   2   0   6    42288.05    40059.39   1792.36 o 
   4   0   6     5855.77     6839.83    599.65 o 
   6   0   6      325.78      357.16    503.32 o 
   8   0   6    20784.80    20298.46   1146.44 o 
  10   0   6       29.40     -242.88    542.27 o 
  12   0   6     2933.94     2363.67    890.99 o 
  14   0   6     2111.62     2598.79    948.61 o 
 -25   1   6      154.82      -89.05    299.10 o 
 -23   1   6       57.59     -303.54    293.24 o 
 -21   1   6     1729.85     2246.16    376.93 o 
 -19   1   6     4697.37     5093.74    517.14 o 
 -17   1   6    16866.27    16762.79    645.30 o 
 -15   1   6     2478.41     3226.90    263.39 o 
 -13   1   6       36.85      -45.98    140.54 o 
 -11   1   6    10708.44    10366.63    413.92 o 
  -9   1   6     2644.81     2462.75    268.65 o 
  -7   1   6     5575.30     6891.86    329.39 o 
  -5   1   6     7650.25     6845.71    316.11 o 
  -3   1   6    12581.49    12720.09    666.46 o 
  -1   1   6    12968.03    12903.43    609.07 o 
   1   1   6      317.77      221.85    123.99 o 
   3   1   6      510.34      560.81    157.08 o 
   5   1   6     1087.13      476.86    179.42 o 
   7   1   6      115.59       29.31    195.24 o 
   9   1   6      139.73     -387.26    340.34 o 
  11   1   6     4276.93     4041.44    487.05 o 
  13   1   6      541.02      689.31    779.03 o 
  15   1   6       83.07     -204.66    490.61 o 
 -24   2   6     1363.25      973.36    335.81 o 
 -22   2   6    13432.47    13227.33    693.94 o 
 -20   2   6     1317.06     1067.06    312.26 o 
 -18   2   6     2301.92     2634.59    294.71 o 
 -16   2   6    11343.20    11020.38    495.76 o 
 -14   2   6     1571.56     1964.57    272.66 o 
 -12   2   6    13235.95    11558.31    781.36 o 
 -10   2   6    60465.82    57026.62   1771.68 o 
  -8   2   6     1973.53     1695.73    231.83 o 
  -6   2   6    27488.83    25849.95    863.94 o 
  -4   2   6    35436.93    37855.60   1063.50 o 
  -2   2   6     1106.93     1056.47    129.65 o 
   0   2   6    31198.78    29244.31   1162.25 o 
   2   2   6     2791.69     3082.99    541.44 o 
   4   2   6     9380.89     8583.04    363.21 o 
   6   2   6    19371.59    18502.10    717.82 o 
   8   2   6      952.47      580.77    300.33 o 
  10   2   6     1309.75      728.81    409.46 o 
  12   2   6      222.66      217.85    343.88 o 
  14   2   6        3.80     -277.21    469.82 o 
 -23   3   6     1190.86     1633.96    356.77 o 
 -21   3   6     1475.05     1720.39    377.62 o 
 -19   3   6     9938.57    11137.01    853.93 o 
 -17   3   6      256.54       62.47    230.60 o 
 -15   3   6     5762.33     6302.45    377.40 o 
 -13   3   6    11232.39    12152.44    652.18 o 
 -11   3   6     5739.01     6191.35    370.57 o 
  -9   3   6    24738.88    21863.21   1378.34 o 
  -7   3   6    18092.17    17708.71    805.01 o 
  -5   3   6    15030.05    17229.76    747.35 o 
  -3   3   6   113759.72   123970.11   3696.27 o 
  -1   3   6    34196.48    35840.12   1382.96 o 
   1   3   6    14069.78    14304.52    887.74 o 
   3   3   6    31141.48    29692.70   1235.50 o 
   5   3   6     8613.22     8848.18    664.73 o 
   7   3   6     8847.08     8777.18    685.57 o 
   9   3   6    18654.45    17445.87   1060.46 o 
  11   3   6      303.36      138.00    341.01 o 
  13   3   6     3265.39     4263.17    573.62 o 
 -24   4   6       75.74      178.16    303.63 o 
 -22   4   6     1976.85     2209.08    365.89 o 
 -20   4   6       52.43      166.66    229.37 o 
 -18   4   6       30.91     -223.58    199.82 o 
 -16   4   6     1465.02     2070.49    257.32 o 
 -14   4   6      695.68      452.67    196.46 o 
 -12   4   6    12595.16    12601.80    479.68 o 
 -10   4   6     2967.25     2977.55    221.60 o 
  -8   4   6     4517.34     5031.35    378.02 o 
  -6   4   6    11251.20    10910.56    490.36 o 
  -4   4   6    32814.89    39661.22   1501.58 o 
  -2   4   6        6.30      -33.09    124.54 o 
   0   4   6    83802.01    84128.77   2565.09 o 
   2   4   6        1.58     -105.61    209.14 o 
   4   4   6     5521.55     5667.57    532.59 o 
   6   4   6     2778.35     2722.47    325.20 o 
   8   4   6      988.73      917.74    378.63 o 
  10   4   6        5.32       -9.41    381.32 o 
  12   4   6      752.51      609.93    384.07 o 
  14   4   6      246.18      185.96    402.80 o 
 -23   5   6     1275.01     1098.38    350.30 o 
 -21   5   6     2252.77     2441.23    372.50 o 
 -19   5   6      923.20     1153.14    293.83 o 
 -17   5   6     5931.69     7235.16    459.98 o 
 -15   5   6     5922.05     6183.37    464.08 o 
 -13   5   6      952.93     1173.48    263.51 o 
 -11   5   6    17270.77    15637.77    574.97 o 
  -9   5   6       95.76      145.78    143.78 o 
  -7   5   6    11264.96    12472.93    878.84 o 
  -5   5   6    12200.51    12574.43    654.45 o 
  -3   5   6     2989.78     3698.74    335.81 o 
  -1   5   6     8034.75     9076.32    665.75 o 
   1   5   6     3329.95     3280.75    252.76 o 
   3   5   6      494.42      539.12    260.92 o 
   5   5   6     8020.87     7898.03    497.79 o 
   7   5   6     9601.55     9455.64    563.11 o 
   9   5   6     5069.65     4690.79    443.64 o 
  11   5   6     5865.31     5594.04    625.76 o 
  13   5   6      425.96      485.40    397.45 o 
 -22   6   6     1457.78      916.93    421.09 o 
 -20   6   6     7641.72     8620.02    693.64 o 
 -18   6   6     1585.86     2189.16    329.77 o 
 -16   6   6      637.23      190.49    267.96 o 
 -14   6   6     8911.79     8835.94    538.34 o 
 -12   6   6     4130.00     3780.08    320.64 o 
 -10   6   6    14265.18    12799.67    559.32 o 
  -8   6   6    12001.66    10244.35    459.25 o 
  -6   6   6     1485.55     1092.09    342.37 o 
  -4   6   6     2600.61     1541.42    508.01 o 
  -2   6   6     6812.86     6568.95    537.92 o 
   0   6   6     1317.62     1358.16    235.01 o 
   2   6   6    11100.31    11496.14    664.68 o 
   4   6   6      169.76      228.19    235.67 o 
   6   6   6    12061.96    12973.27    806.05 o 
   8   6   6     7219.50     7138.41    520.26 o 
  10   6   6     1556.17      706.73    383.33 o 
  12   6   6      396.94      571.61    423.22 o 
 -21   7   6      299.57      363.29    387.32 o 
 -19   7   6       36.50      289.38    375.85 o 
 -17   7   6      316.50      215.38    418.99 o 
 -15   7   6      597.49      497.24    743.08 o 
 -13   7   6      837.07     1536.27    466.05 o 
 -11   7   6     5640.60     5979.56    491.52 o 
  -9   7   6     4483.64     4576.59    441.92 o 
  -7   7   6     1273.29     1319.13    303.31 o 
  -5   7   6      225.84        2.16    215.67 o 
  -3   7   6     6834.15     6702.65    678.47 o 
  -1   7   6     1238.03     1114.11    294.58 o 
   1   7   6     3568.04     3455.40    589.29 o 
   3   7   6     8154.06     8964.70    898.85 o 
   5   7   6      197.70      300.42    321.89 o 
   7   7   6      145.93      242.87    342.45 o 
   9   7   6      270.84      675.90    375.78 o 
  11   7   6       15.03     -234.06    556.88 o 
 -20   8   6      334.92      260.29    400.16 o 
 -18   8   6     1711.00     2530.80    616.60 o 
 -16   8   6     2135.95     1669.00    534.87 o 
 -14   8   6      260.13       26.34    401.42 o 
 -12   8   6     2448.41     1979.49    505.85 o 
 -10   8   6    10766.42    11810.26    727.09 o 
  -8   8   6      736.40      764.85    492.05 o 
  -6   8   6     7216.54     7718.43    513.40 o 
  -4   8   6     1027.98     1023.44    284.55 o 
  -2   8   6        8.97      151.32    241.31 o 
   0   8   6     7487.35     7793.40   1080.38 o 
   2   8   6     3570.37     4117.59   1270.16 o 
   4   8   6     3892.11     4836.16    564.47 o 
   6   8   6     3790.66     3795.27    544.80 o 
   8   8   6      133.67      341.80    440.16 o 
  10   8   6     1028.43     -115.23    499.46 o 
 -17   9   6     2198.36     1815.81    586.59 o 
 -15   9   6     1661.94     1882.29    564.48 o 
 -13   9   6     1983.21     1736.87    882.19 o 
 -11   9   6     3194.13     3577.62    616.68 o 
  -9   9   6     4828.43     5941.99    777.56 o 
  -7   9   6     3807.96     3302.04    763.34 o 
  -5   9   6      865.07      784.21    331.85 o 
  -3   9   6     3107.64     3172.75    384.89 o 
  -1   9   6     1889.49     1518.66    405.77 o 
   1   9   6     1889.27     1865.16    441.67 o 
   3   9   6     3130.84     3925.22    604.06 o 
   5   9   6      588.02      479.56    343.50 o 
   7   9   6     2701.71     1868.94    461.56 o 
 -16  10   6       21.72      257.11    498.75 o 
 -14  10   6      115.90     -295.20    566.27 o 
 -12  10   6       29.71     -223.30    440.09 o 
 -10  10   6      144.07      319.60    419.55 o 
  -8  10   6       13.86      139.88    353.96 o 
  -6  10   6      825.43      795.73    416.04 o 
  -4  10   6        0.10      294.23    296.71 o 
  -2  10   6       84.85      292.86    367.65 o 
   0  10   6     1921.23     1547.72    614.70 o 
   2  10   6       20.13     -146.37    348.19 o 
   4  10   6        0.00       -1.60    430.29 o 
   6  10   6      526.98      945.29    405.00 o 
 -13  11   6     3125.72     4017.30    780.89 o 
 -11  11   6     1659.24     2284.67    617.96 o 
  -9  11   6      476.73      652.13    510.77 o 
  -7  11   6     1456.50     1668.74    879.19 o 
  -5  11   6     2200.79     2466.83    496.06 o 
  -3  11   6       29.24     -160.66    354.53 o 
  -1  11   6     1666.21     1085.37    443.16 o 
   1  11   6      933.72     1751.38    478.53 o 
   3  11   6       52.51       79.31    361.70 o 
 -25   1   7     1125.42     1655.63    379.98 o 
 -23   1   7     1795.99     1921.21    391.30 o 
 -21   1   7     6885.35     7266.00    553.61 o 
 -19   1   7     1124.68     1225.02    300.06 o 
 -17   1   7     6807.40     7313.98    395.27 o 
 -15   1   7    15744.01    15352.12    574.36 o 
 -13   1   7    16062.36    14491.53    531.57 o 
 -11   1   7    18441.45    17232.67    586.37 o 
  -9   1   7    52726.68    53217.79   1935.28 o 
  -7   1   7     2487.85     2128.06    210.31 o 
  -5   1   7       41.59     -106.24     81.94 o 
  -3   1   7    14631.32    16083.29   1016.40 o 
  -1   1   7    15448.56    17620.39    850.72 o 
   1   1   7    15778.17    16502.10    695.03 o 
   3   1   7    10940.83    12322.46    503.80 o 
   5   1   7     6256.41     6361.90    376.41 o 
   7   1   7     5220.16     6507.53    520.72 o 
   9   1   7     2880.08     2779.36    418.85 o 
  11   1   7     2223.50     1173.70    537.70 o 
  13   1   7     1894.13      801.07    769.24 o 
 -24   2   7       46.65     -241.48    287.65 o 
 -22   2   7        5.74     -163.69    274.49 o 
 -20   2   7     5261.44     5477.60    616.43 o 
 -18   2   7     7744.65     7828.36    533.12 o 
 -16   2   7     3731.45     3894.58    349.85 o 
 -14   2   7     4198.83     3695.78    299.76 o 
 -12   2   7    11378.75    12666.63    551.24 o 
 -10   2   7      960.43      793.85    193.08 o 
  -8   2   7    11215.40    11990.11    509.73 o 
  -6   2   7     1198.82     1221.23    171.32 o 
  -4   2   7    17524.73    20945.84    636.28 o 
  -2   2   7     5187.91     5564.04    369.59 o 
   0   2   7     5535.72     5314.23    397.92 o 
   2   2   7     4593.22     4512.67    499.68 o 
   4   2   7     5883.08     5677.34    508.77 o 
   6   2   7      444.02     1137.69    310.84 o 
   8   2   7    11360.69    11998.44    845.72 o 
  10   2   7     6188.93     4883.97    551.92 o 
  12   2   7     1626.57     2050.36    618.80 o 
  14   2   7     1694.89     1397.59    597.75 o 
 -25   3   7      314.48      256.77    336.60 o 
 -23   3   7      187.92       93.07    286.88 o 
 -21   3   7       54.46     -150.56    237.10 o 
 -19   3   7       42.14       -2.53    210.24 o 
 -17   3   7     4169.85     4327.35    405.32 o 
 -15   3   7       18.54       70.86    179.76 o 
 -13   3   7      174.26      391.30    196.87 o 
 -11   3   7     2532.29     3442.62    339.68 o 
  -9   3   7     2203.72     2118.59    274.87 o 
  -7   3   7      246.52      128.53    165.25 o 
  -5   3   7      427.48      413.51    117.98 o 
  -3   3   7      518.17      640.34    146.78 o 
  -1   3   7       47.20      117.25    194.50 o 
   1   3   7     1472.60     1756.43    279.55 o 
   3   3   7     4876.57     5079.13    370.79 o 
   5   3   7      280.91      382.72    218.89 o 
   7   3   7      249.83       59.60    273.64 o 
   9   3   7      222.44       17.34    301.79 o 
  11   3   7      259.17       16.65    336.70 o 
  13   3   7       62.19      163.62    560.61 o 
 -24   4   7     1039.46     1399.50    358.73 o 
 -22   4   7     3358.29     4247.70    430.60 o 
 -20   4   7     4525.56     5029.55    384.64 o 
 -18   4   7      692.46      606.78    225.87 o 
 -16   4   7     6167.02     6086.62    363.80 o 
 -14   4   7     9557.96     8313.42    834.80 o 
 -12   4   7     2652.12     2338.65    232.16 o 
 -10   4   7    26170.56    23753.68   1005.46 o 
  -8   4   7     1762.40     1728.91    240.13 o 
  -6   4   7     2797.83     1885.88    222.43 o 
  -4   4   7    11901.82    13045.25    636.93 o 
  -2   4   7    35110.91    35575.31   1164.41 o 
   0   4   7     1702.07     1436.10    262.76 o 
   2   4   7     6110.54     3648.00    802.50 o 
   4   4   7     5485.55     6130.57    424.10 o 
   6   4   7     3208.19     3125.37    411.24 o 
   8   4   7     4460.54     5034.78    533.40 o 
  10   4   7     2145.79     1985.98    433.94 o 
  12   4   7      430.43      701.06    417.26 o 
 -23   5   7     2151.62     2247.33    398.35 o 
 -21   5   7     1421.41     1724.14    335.95 o 
 -19   5   7     5770.31     5892.19    455.55 o 
 -17   5   7      329.99      155.04    245.03 o 
 -15   5   7     5005.10     5727.43    437.24 o 
 -13   5   7    21566.54    20149.05    698.68 o 
 -11   5   7    17595.06    17373.92    612.98 o 
  -9   5   7     6927.11     6880.49    320.93 o 
  -7   5   7    13265.51    14353.12    904.96 o 
  -5   5   7      300.69       70.82    200.67 o 
  -3   5   7    12024.34    14321.04   1019.84 o 
  -1   5   7    11516.67    12137.36    509.17 o 
   1   5   7     4866.86     5304.84    432.60 o 
   3   5   7     1599.01     1917.93    343.53 o 
   5   5   7     1544.10      689.01    270.86 o 
   7   5   7     3119.48     3853.39    453.40 o 
   9   5   7      888.99      375.64    346.83 o 
  11   5   7       10.51     -267.13    452.54 o 
 -22   6   7       35.28     -174.03    310.38 o 
 -20   6   7      524.91      226.83    278.30 o 
 -18   6   7     1718.65     1966.34    320.61 o 
 -16   6   7       37.89      -52.05    248.43 o 
 -14   6   7     1711.51     1541.77    297.66 o 
 -12   6   7       53.93     -228.32    165.53 o 
 -10   6   7     2537.69     2410.83    323.75 o 
  -8   6   7     8938.38     8051.76    508.49 o 
  -6   6   7       24.68      -84.03    223.04 o 
  -4   6   7     1384.67     1300.60    293.46 o 
  -2   6   7      890.43     1210.00    371.18 o 
   0   6   7       36.23      128.35    215.36 o 
   2   6   7     2312.91     2299.52    351.26 o 
   4   6   7       84.76       49.21    249.64 o 
   6   6   7       41.37      -83.20    250.67 o 
   8   6   7      476.49      213.23    382.55 o 
  10   6   7        3.26      529.37    387.08 o 
 -21   7   7     3335.55     3561.93    566.29 o 
 -19   7   7      100.07      541.89    382.31 o 
 -17   7   7     2562.63     2205.71   1648.03 o 
 -15   7   7     3362.90     4392.92   1155.94 o 
 -13   7   7     2722.15     2574.65    706.00 o 
 -11   7   7    10899.70    10688.06   1147.52 o 
  -9   7   7    12085.28    12605.76    883.57 o 
  -7   7   7      703.71      963.03    268.22 o 
  -5   7   7     5804.29     5617.40    525.36 o 
  -3   7   7     3613.12     3852.09    539.89 o 
  -1   7   7    11489.08    12054.64    677.46 o 
   1   7   7    13608.61    14161.44   1039.91 o 
   3   7   7     9476.41     9958.56    888.03 o 
   5   7   7     6072.17     5529.40    598.02 o 
   7   7   7     1822.43     2381.57    461.03 o 
   9   7   7      219.88      481.11    526.09 o 
 -20   8   7     1191.18     1545.45    460.31 o 
 -18   8   7     1592.83      829.41    499.73 o 
 -16   8   7      390.28      186.33    433.22 o 
 -14   8   7      831.50      467.55    802.47 o 
 -12   8   7     5400.17     4666.57    779.34 o 
 -10   8   7      119.65      381.35    304.95 o 
  -8   8   7     2180.98     1802.25    360.33 o 
  -6   8   7      118.69      -88.50    283.67 o 
  -4   8   7      426.46     -218.57    210.41 o 
  -2   8   7     3422.88     2968.48    406.53 o 
   0   8   7     3247.07     2848.84    563.65 o 
   2   8   7     3060.34     4100.69    670.30 o 
   4   8   7     2449.63     1591.28    692.28 o 
   6   8   7      763.11      370.36    452.89 o 
   8   8   7      695.56      319.75    503.86 o 
 -17   9   7      288.52     -190.17    429.69 o 
 -15   9   7      530.59     1073.62    500.66 o 
 -13   9   7     1784.00     1666.16    539.51 o 
 -11   9   7      452.71      246.00    426.04 o 
  -9   9   7      752.62     1004.18    351.30 o 
  -7   9   7     1412.18      731.38    356.30 o 
  -5   9   7      386.01       94.50    405.15 o 
  -3   9   7      966.15      756.30    391.01 o 
  -1   9   7      202.61      -70.12    350.22 o 
   1   9   7      306.17       52.19    347.23 o 
   3   9   7     2711.36     2880.61    523.19 o 
   5   9   7      201.26      -84.33    374.25 o 
   7   9   7        3.70      735.42    432.24 o 
 -16  10   7     3095.54     3105.67    693.60 o 
 -14  10   7     2755.26     3514.90    695.52 o 
 -12  10   7      829.01     1702.71    576.74 o 
 -10  10   7     4082.40     4184.63    648.27 o 
  -8  10   7     1160.73      431.14    492.34 o 
  -6  10   7     4684.14     4568.61    471.59 o 
  -4  10   7     1556.75     1178.84    420.41 o 
  -2  10   7     2596.97     1877.98    468.26 o 
   0  10   7     3536.55     4211.93    574.93 o 
   2  10   7      863.87      469.02    501.47 o 
   4  10   7      933.98     1258.72    402.15 o 
 -13  11   7     1526.07      437.85    527.44 o 
 -11  11   7        7.58     -117.57    479.12 o 
  -9  11   7     1104.31     1150.93    431.40 o 
  -7  11   7      946.86     1456.94    450.80 o 
  -5  11   7       33.79       21.50    383.29 o 
  -3  11   7      917.11      526.55    426.85 o 
  -1  11   7     1216.21      830.79    438.03 o 
   1  11   7       68.36      195.26    414.74 o 
 -26   0   8      844.49      307.43    523.78 o 
 -24   0   8     1408.95      948.51    502.63 o 
 -22   0   8     4826.29     4988.23    705.57 o 
 -20   0   8      735.67      318.77    361.97 o 
 -18   0   8    21659.25    19706.81   1200.40 o 
 -16   0   8     2025.44     2378.89    531.30 o 
 -14   0   8     6998.99     5666.97    472.69 o 
 -12   0   8     2953.59     2081.56    296.98 o 
 -10   0   8     3818.47     4147.27    321.06 o 
  -8   0   8     3609.65     2583.63    267.15 o 
  -6   0   8     7422.90     7532.22    421.66 o 
  -4   0   8      257.97      428.74    298.41 o 
  -2   0   8    27162.98    26072.86   1857.51 o 
   0   0   8    10985.43    11148.68   1038.84 o 
   2   0   8    17086.52    15221.33    898.95 o 
   4   0   8    12914.44    13531.74   1092.97 o 
   6   0   8      217.39      336.21    305.29 o 
   8   0   8     6328.12     7487.41   1157.06 o 
  10   0   8     3038.60     3401.85    943.97 o 
  12   0   8      735.83      580.46    708.17 o 
 -25   1   8        4.83      302.25    329.34 o 
 -23   1   8       56.94     -127.96    278.47 o 
 -21   1   8     3574.28     3351.55    429.48 o 
 -19   1   8      687.81     1252.01    447.99 o 
 -17   1   8      497.94      570.34    246.44 o 
 -15   1   8     3132.62     3101.79    289.75 o 
 -13   1   8     3501.32     3880.53    270.28 o 
 -11   1   8     2326.00     2345.40    399.85 o 
  -9   1   8    17361.41    17014.55    628.74 o 
  -7   1   8      159.01       18.17    184.57 o 
  -5   1   8    26201.43    27401.73   1002.74 o 
  -3   1   8      686.07      766.51    222.58 o 
  -1   1   8     3281.20     3534.46    473.09 o 
   1   1   8     8099.65     7346.42    756.39 o 
   3   1   8       71.67       57.99    157.70 o 
   5   1   8     4128.14     4196.40    981.85 o 
   7   1   8     2704.32     2549.16    399.78 o 
   9   1   8       24.29      -15.05    434.43 o 
  11   1   8     3101.46     2273.91    630.85 o 
  13   1   8      234.93      240.36   1197.15 o 
 -24   2   8      245.06     -120.35    310.61 o 
 -22   2   8     3890.35     4066.98    461.84 o 
 -20   2   8     3194.67     2846.21    379.62 o 
 -18   2   8      149.86      -36.14    192.83 o 
 -16   2   8    21754.87    20051.52    717.53 o 
 -14   2   8     2391.59     1762.75    287.45 o 
 -12   2   8    10513.75    10509.69    607.40 o 
 -10   2   8    18452.50    17295.33    659.41 o 
  -8   2   8      718.25     1189.31    233.16 o 
  -6   2   8     1324.90     1437.21    160.16 o 
  -4   2   8     8623.51     7675.96    319.29 o 
  -2   2   8    25389.64    28598.13   2693.65 o 
   0   2   8    15183.17    13868.24    704.06 o 
   2   2   8     6577.27     6057.94    473.85 o 
   4   2   8        2.64       83.88    245.53 o 
   6   2   8    12025.26    11491.38    699.66 o 
   8   2   8       15.93      -43.73    305.19 o 
  10   2   8     1294.55     1041.88    524.52 o 
  12   2   8     1648.69     1901.17    612.40 o 
 -25   3   8     3405.16     3298.93    712.78 o 
 -23   3   8     7033.89     8104.21    743.28 o 
 -21   3   8    11118.38    11992.07    702.31 o 
 -19   3   8    32103.46    30180.34   1019.87 o 
 -17   3   8    14098.51    13994.74    690.59 o 
 -15   3   8     7930.92     7852.99    421.24 o 
 -13   3   8    35831.98    35200.68   1539.17 o 
 -11   3   8    17252.07    16141.63   1109.19 o 
  -9   3   8     8080.32     8614.49    439.81 o 
  -7   3   8    27859.97    29715.75   1276.10 o 
  -5   3   8    18886.50    21550.82    669.93 o 
  -3   3   8    37541.34    39646.98   1272.05 o 
  -1   3   8    19116.08    19017.39    861.96 o 
   1   3   8     4022.33     3562.19    375.78 o 
   3   3   8    13125.07    14272.99    655.01 o 
   5   3   8     1001.55      900.73    309.93 o 
   7   3   8     8193.39     6886.31    582.98 o 
   9   3   8     7994.71     8612.17    682.99 o 
  11   3   8      381.92      482.21    509.70 o 
 -24   4   8      322.40     -139.91    287.10 o 
 -22   4   8     5365.83     5943.98    585.74 o 
 -20   4   8     3313.04     3525.92    337.03 o 
 -18   4   8     2156.55     3354.83    368.11 o 
 -16   4   8     3797.39     3638.23    378.74 o 
 -14   4   8     1574.25     1221.72    305.26 o 
 -12   4   8        3.96       22.04    162.78 o 
 -10   4   8     9182.47     9185.16    738.60 o 
  -8   4   8     2032.16     2283.10    325.72 o 
  -6   4   8     1624.52     2451.19    275.08 o 
  -4   4   8     1381.27     1771.55    179.79 o 
  -2   4   8     5335.92     6036.18    506.15 o 
   0   4   8       80.66      -39.61    217.13 o 
   2   4   8     1354.32      568.77    559.74 o 
   4   4   8     1078.21     1298.57    278.17 o 
   6   4   8     8864.00     8454.84    647.17 o 
   8   4   8     1028.06      954.75    412.10 o 
  10   4   8       67.65      -77.90    327.44 o 
  12   4   8       90.03      289.75    525.81 o 
 -23   5   8      383.13      -63.08    275.03 o 
 -21   5   8     3122.09     3103.41    388.03 o 
 -19   5   8     1082.21     1187.24    301.44 o 
 -17   5   8     2181.42     2178.40    334.82 o 
 -15   5   8     9990.91    10689.27    572.49 o 
 -13   5   8       10.46     -158.97    156.11 o 
 -11   5   8     8757.91     8151.60    379.56 o 
  -9   5   8     4124.08     4245.07    406.46 o 
  -7   5   8      613.76     1069.89    273.72 o 
  -5   5   8     8539.92     9938.78    690.55 o 
  -3   5   8     6794.79     7310.17    357.13 o 
  -1   5   8      167.34      169.46    216.08 o 
   1   5   8     2668.82     3747.65    470.40 o 
   3   5   8     5329.67     5418.38    497.27 o 
   5   5   8      212.94       79.72    256.68 o 
   7   5   8      345.28      774.40    300.73 o 
   9   5   8      273.31      129.96    354.41 o 
  11   5   8      989.57      885.73    439.62 o 
 -22   6   8      511.87      697.76    311.29 o 
 -20   6   8       78.79      390.94    269.40 o 
 -18   6   8     4845.66     5003.58    462.00 o 
 -16   6   8      516.50      516.53    266.69 o 
 -14   6   8     7288.01     6550.29    557.17 o 
 -12   6   8    17541.29    16945.03    910.81 o 
 -10   6   8      432.91      412.98    431.64 o 
  -8   6   8     7200.48     7275.17    544.61 o 
  -6   6   8     1220.99      989.87    292.55 o 
  -4   6   8     2679.04     3297.82    372.47 o 
  -2   6   8    25810.54    25794.96   1109.83 o 
   0   6   8     5332.82     6087.32    689.02 o 
   2   6   8       93.82      -87.72    270.41 o 
   4   6   8     2417.25     2323.05    344.96 o 
   6   6   8      117.63       50.15    267.29 o 
   8   6   8     2227.88     2217.98    391.47 o 
  10   6   8     2999.37     1614.55    551.69 o 
 -21   7   8      146.04      717.32    400.62 o 
 -19   7   8      107.44      403.70    475.13 o 
 -17   7   8     2545.98     1596.64    631.17 o 
 -15   7   8      243.53     -223.59    359.28 o 
 -13   7   8      407.49      -73.40    400.58 o 
 -11   7   8     6302.96     5916.22    599.58 o 
  -9   7   8     1994.38     2405.50    472.04 o 
  -7   7   8      292.51      -80.72    294.07 o 
  -5   7   8     2519.85     2799.61    394.27 o 
  -3   7   8     1129.65      562.63    296.14 o 
  -1   7   8     1755.88     2822.48    556.43 o 
   1   7   8     5726.82     6446.85   1292.42 o 
   3   7   8      638.68      590.42    830.82 o 
   5   7   8      842.35     1129.96    540.62 o 
   7   7   8     1172.67     1181.02    423.66 o 
   9   7   8      558.31      239.55    949.94 o 
 -20   8   8     2011.45     1484.49    553.16 o 
 -18   8   8     1171.67      619.45    508.67 o 
 -16   8   8     8604.91     6447.10   1164.43 o 
 -14   8   8      837.30      246.70    415.00 o 
 -12   8   8     8483.55     8416.82    814.67 o 
 -10   8   8     4333.62     4046.72    462.44 o 
  -8   8   8     1822.54     1461.03    378.85 o 
  -6   8   8     5447.98     5247.62    447.38 o 
  -4   8   8     7684.04     7402.48    570.70 o 
  -2   8   8       32.52     -429.48    370.17 o 
   0   8   8    14220.32    13931.10   1094.94 o 
   2   8   8     3787.22     4231.67    713.88 o 
   4   8   8     2125.23     1814.77    583.76 o 
   6   8   8     1156.42     1700.62    476.48 o 
 -19   9   8     2956.10     1620.74    618.59 o 
 -17   9   8     2796.71     3920.23   1170.75 o 
 -15   9   8      666.30     -106.05    425.63 o 
 -13   9   8     6441.43     7286.07    850.72 o 
 -11   9   8      314.82      222.94    325.94 o 
  -9   9   8     3812.76     2698.14    434.23 o 
  -7   9   8     5462.83     6452.42    743.20 o 
  -5   9   8     1173.00      751.45    277.21 o 
  -3   9   8     4005.60     4595.93    574.28 o 
  -1   9   8     7771.18     8856.30    735.45 o 
   1   9   8      873.74      265.50    453.86 o 
   3   9   8     1774.50     2592.56    625.22 o 
   5   9   8     2422.00     2261.34    630.15 o 
 -16  10   8      487.39      109.88    512.17 o 
 -14  10   8        4.84      628.86   1061.58 o 
 -12  10   8      124.33      950.23    520.05 o 
 -10  10   8      428.12      402.35    357.63 o 
  -8  10   8        2.88     -108.16    341.43 o 
  -6  10   8        9.63       35.67    354.33 o 
  -4  10   8      420.19      633.53    407.61 o 
  -2  10   8      184.11      387.82    385.37 o 
   0  10   8       27.31     -186.22    375.71 o 
   2  10   8       26.69     -356.88    378.67 o 
 -13  11   8       34.49      805.76    558.13 o 
 -11  11   8      490.54      379.09    508.75 o 
  -9  11   8      948.09     1114.29    436.08 o 
  -7  11   8      728.57      965.58    571.72 o 
  -5  11   8     2359.30     3841.07    892.05 o 
  -3  11   8      952.78     1415.73    480.81 o 
  -1  11   8      362.22      315.73    413.87 o 
 -25   1   9     1420.17     1703.53    393.71 o 
 -23   1   9     3535.39     4329.40    478.11 o 
 -21   1   9     3600.02     3153.92    577.99 o 
 -19   1   9      761.80      698.15    297.47 o 
 -17   1   9    15445.31    15010.17    604.44 o 
 -15   1   9     4462.15     4279.33    296.63 o 
 -13   1   9    13487.44    12857.29    577.62 o 
 -11   1   9    15807.18    17821.25    965.28 o 
  -9   1   9    21285.39    21171.73    682.95 o 
  -7   1   9     1252.26     1656.87    176.97 o 
  -5   1   9    14450.22    16307.87    751.69 o 
  -3   1   9    24691.26    26674.05   1109.78 o 
  -1   1   9    16029.42    15492.55    921.89 o 
   1   1   9     6421.06     6120.30    377.22 o 
   3   1   9     4513.82     3830.24    711.18 o 
   5   1   9     1325.19     2133.52    354.62 o 
   7   1   9     2430.00     1059.92    473.16 o 
   9   1   9     2398.30     2596.23    640.31 o 
  11   1   9     1227.99     1021.70   1301.93 o 
 -26   2   9     2657.95     2727.71    462.64 o 
 -24   2   9     2244.04     2006.38    424.95 o 
 -22   2   9     5260.56     6153.89    680.77 o 
 -20   2   9    12210.85    12231.03    685.08 o 
 -18   2   9     2497.04     2546.03    286.62 o 
 -16   2   9     6553.45     6125.74    371.64 o 
 -14   2   9     8420.92     8396.68    514.91 o 
 -12   2   9    19369.82    19971.62    758.22 o 
 -10   2   9    30566.72    32699.78   1731.46 o 
  -8   2   9    36078.00    39790.02   1300.41 o 
  -6   2   9    23486.71    25956.66    788.50 o 
  -4   2   9    47834.08    54994.34   1736.83 o 
  -2   2   9     2550.50     3177.67    328.69 o 
   0   2   9    23101.69    23327.31   1040.71 o 
   2   2   9     5539.69     6761.30    482.18 o 
   4   2   9     6044.77     6003.10    490.92 o 
   6   2   9     1629.34     1316.93    339.41 o 
   8   2   9     7941.98     6335.40    806.84 o 
  10   2   9      722.12     1178.50    561.35 o 
 -25   3   9      188.16      599.58    318.11 o 
 -23   3   9     1566.09     1472.02    365.49 o 
 -21   3   9      477.47      406.16    282.77 o 
 -19   3   9     3849.73     3899.13    347.54 o 
 -17   3   9      153.38       71.33    189.45 o 
 -15   3   9     4680.71     4568.38    521.67 o 
 -13   3   9      927.60     1317.96    243.25 o 
 -11   3   9     6444.68     6796.51    744.21 o 
  -9   3   9      390.78       73.84    174.04 o 
  -7   3   9     5943.71     6522.32    364.43 o 
  -5   3   9      793.50     1322.24    205.06 o 
  -3   3   9     7076.43     8441.25    506.17 o 
  -1   3   9      187.30      273.97    236.63 o 
   1   3   9      833.12      628.98    269.32 o 
   3   3   9      280.25      381.66    236.84 o 
   5   3   9       98.92      -50.89    262.62 o 
   7   3   9      863.79      863.02    343.42 o 
   9   3   9     1026.59      816.96    515.33 o 
  11   3   9        0.59      456.46    688.24 o 
 -24   4   9     2601.06     2083.28    382.50 o 
 -22   4   9    11537.03    12634.29    718.03 o 
 -20   4   9    15231.13    14590.94    673.84 o 
 -18   4   9     1819.92     2368.03    313.73 o 
 -16   4   9     9782.05     8391.67    586.56 o 
 -14   4   9     3349.29     3698.13    470.34 o 
 -12   4   9     6167.84     6757.46    484.91 o 
 -10   4   9    37868.86    38639.02   1316.13 o 
  -8   4   9    12574.73    12681.29    562.83 o 
  -6   4   9    15206.83    15614.65    626.21 o 
  -4   4   9    38088.12    36770.54   1459.23 o 
  -2   4   9     5013.14     4699.69    713.09 o 
   0   4   9     6944.98     6572.44    506.48 o 
   2   4   9     6059.39     7017.70    544.78 o 
   4   4   9      493.16      355.93    251.37 o 
   6   4   9    21644.05    18900.95   1223.12 o 
   8   4   9     6557.02     6737.73    711.70 o 
  10   4   9     2117.36     1173.84    591.13 o 
 -23   5   9     2681.69     3216.11    629.14 o 
 -21   5   9      534.88      226.37    267.05 o 
 -19   5   9     3025.70     3196.29    401.83 o 
 -17   5   9      491.58      183.80    251.01 o 
 -15   5   9       97.39      -59.81    311.23 o 
 -13   5   9     4914.15     5321.64    316.84 o 
 -11   5   9     3972.45     3779.55    294.71 o 
  -9   5   9      311.62      254.02    260.90 o 
  -7   5   9     2058.13     2150.40    326.76 o 
  -5   5   9       48.54     -187.20    278.93 o 
  -3   5   9    15449.98    16647.01    641.74 o 
  -1   5   9     1937.41     2182.11    320.23 o 
   1   5   9      115.81      414.63    290.02 o 
   3   5   9      930.22      931.22    284.92 o 
   5   5   9      743.72      408.29    289.86 o 
   7   5   9      775.39      792.51    376.81 o 
   9   5   9     3156.77     2507.81    532.37 o 
 -22   6   9      625.77      160.00    316.53 o 
 -20   6   9       68.58     -286.15    283.92 o 
 -18   6   9     3152.93     2693.43    464.69 o 
 -16   6   9       36.01      105.34    287.16 o 
 -14   6   9      168.65      440.12    347.74 o 
 -12   6   9      835.20      496.22    237.61 o 
 -10   6   9     1733.17     2032.93    432.62 o 
  -8   6   9      107.35      396.95    271.90 o 
  -6   6   9     1982.25     1956.93    334.92 o 
  -4   6   9       50.77      129.34    239.95 o 
  -2   6   9      672.88      626.08    837.25 o 
   0   6   9     1671.70     1279.03    450.39 o 
   2   6   9     3974.27     4331.19    936.02 o 
   4   6   9     2479.52     2121.74    443.37 o 
   6   6   9      221.94       68.23    347.95 o 
   8   6   9     1729.25      874.88    527.64 o 
 -21   7   9     4539.76     4696.54    526.13 o 
 -19   7   9     4366.29     3795.51    580.70 o 
 -17   7   9     5231.77     5534.75    722.41 o 
 -15   7   9     8171.82     8287.14    822.65 o 
 -13   7   9     1227.03     1377.44    464.48 o 
 -11   7   9     6741.92     5483.85    487.01 o 
  -9   7   9     2598.10     2617.09    338.98 o 
  -7   7   9     2661.26     1633.01   1187.22 o 
  -5   7   9     5607.17     6292.45    518.69 o 
  -3   7   9     3493.70     3690.77    621.19 o 
  -1   7   9     3229.08     3207.38    971.27 o 
   1   7   9     4800.13     6096.94   1158.00 o 
   3   7   9      973.32      991.04    400.55 o 
   5   7   9     2347.33     2838.56    515.21 o 
   7   7   9     5244.85     4736.13    604.50 o 
 -20   8   9     3683.51     1861.47    605.89 o 
 -18   8   9     2042.21     2350.83    635.28 o 
 -16   8   9       18.06     -151.85    423.04 o 
 -14   8   9     2389.64     1831.17    511.46 o 
 -12   8   9      843.72      659.27    503.05 o 
 -10   8   9      965.50     1002.18    348.50 o 
  -8   8   9      587.32      409.35    337.68 o 
  -6   8   9     3343.93     3107.84    440.38 o 
  -4   8   9        2.82       81.01    422.60 o 
  -2   8   9     4514.37     4642.65    686.52 o 
   0   8   9       24.28      192.21    430.80 o 
   2   8   9      115.94     -248.54    403.46 o 
   4   8   9     1251.92     2176.37    503.14 o 
   6   8   9      520.24      995.06    439.31 o 
 -19   9   9      126.02      759.58    556.04 o 
 -17   9   9     1486.21     2539.97    625.22 o 
 -15   9   9      642.77     1195.64    540.77 o 
 -13   9   9     4486.29     4019.27    696.78 o 
 -11   9   9      143.84      290.96    331.85 o 
  -9   9   9      890.13      417.42    336.88 o 
  -7   9   9     2179.45     2160.83    369.16 o 
  -5   9   9      930.21      397.34    376.13 o 
  -3   9   9      490.07      557.43    482.12 o 
  -1   9   9     2512.64     2834.76    621.23 o 
   1   9   9      343.27      393.36    518.08 o 
   3   9   9     1661.58      734.62    457.35 o 
 -16  10   9     1542.87     2018.71    630.72 o 
 -14  10   9      875.25     1463.63    702.46 o 
 -12  10   9      467.14      830.42    496.53 o 
 -10  10   9     4701.60     5329.54    593.21 o 
  -8  10   9     1858.59     1653.60    615.25 o 
  -6  10   9     1168.23     1329.44    425.11 o 
  -4  10   9     5129.93     5611.28    779.97 o 
  -2  10   9       25.22      435.27    393.29 o 
   0  10   9     1645.17     2242.75    517.75 o 
   2  10   9     1260.32     2340.58    483.60 o 
 -11  11   9        0.84     -390.61    787.95 o 
  -9  11   9      264.62     -121.08    497.06 o 
  -7  11   9     1515.51     1109.96    459.65 o 
  -5  11   9       68.97       91.67    415.82 o 
  -3  11   9      327.30      274.60    423.60 o 
 -26   0  10      399.05     1208.16    555.19 o 
 -24   0  10     3582.16     3023.12    853.27 o 
 -22   0  10      257.41      -89.89    399.33 o 
 -20   0  10     1100.55      914.99    394.61 o 
 -18   0  10    26762.02    23923.02   1339.33 o 
 -16   0  10     7950.00     7282.08    463.99 o 
 -14   0  10     3567.78     3096.14    313.61 o 
 -12   0  10    79772.86    80922.21   2845.24 o 
 -10   0  10     1780.59     2105.83    400.82 o 
  -8   0  10    21405.68    23202.61    956.02 o 
  -6   0  10    31421.54    34473.73   1678.99 o 
  -4   0  10     8696.95    10986.89   1043.31 o 
  -2   0  10    32110.76    35155.58   2461.24 o 
   0   0  10     4172.05     4726.83    712.78 o 
   2   0  10     2247.98     2644.08    355.31 o 
   4   0  10    12837.42    13860.34   1457.67 o 
   6   0  10      674.94     1413.19    702.76 o 
   8   0  10     4581.77     3781.11   1000.27 o 
  10   0  10     6540.03     6921.00   1306.14 o 
 -27   1  10      131.52      105.51    359.99 o 
 -25   1  10     1146.29     1878.57    467.59 o 
 -23   1  10      716.44      436.47    299.74 o 
 -21   1  10     7059.42     8133.41    743.80 o 
 -19   1  10      890.36      613.04    309.37 o 
 -17   1  10      594.43      429.14    193.69 o 
 -15   1  10     9789.07     8352.38    411.41 o 
 -13   1  10       37.10      164.93    125.97 o 
 -11   1  10       28.87      -64.41    178.08 o 
  -9   1  10    33571.98    33317.93   1000.14 o 
  -7   1  10       13.37       -5.61    133.32 o 
  -5   1  10    13960.96    15195.15    737.39 o 
  -3   1  10     4349.98     4627.34    402.87 o 
  -1   1  10      108.96      191.74    261.26 o 
   1   1  10     7269.23     6879.40    488.76 o 
   3   1  10     1388.70     1212.77    435.17 o 
   5   1  10      295.36      -83.71    420.98 o 
   7   1  10     6835.48     7658.52   1179.52 o 
   9   1  10        0.94      193.97    474.62 o 
 -26   2  10     1321.31      951.99    369.82 o 
 -24   2  10     1241.13     1255.27    383.72 o 
 -22   2  10     5656.14     4468.27    604.09 o 
 -20   2  10     6707.93     6984.80    699.27 o 
 -18   2  10     2047.12     1806.21    268.27 o 
 -16   2  10     8775.95     8819.31    443.80 o 
 -14   2  10    19238.77    18642.94    744.79 o 
 -12   2  10      934.77     1272.52    227.16 o 
 -10   2  10    25636.14    27027.77    954.40 o 
  -8   2  10      459.00      270.28    115.99 o 
  -6   2  10     3577.66     3974.07    293.64 o 
  -4   2  10    10735.72    10735.31    548.00 o 
  -2   2  10        3.49      205.82    216.72 o 
   0   2  10      445.86      358.84    263.90 o 
   2   2  10     1305.62      786.51    273.80 o 
   4   2  10      237.89      149.82    264.62 o 
   6   2  10      453.51      545.90    421.70 o 
   8   2  10     2586.36     2640.91   1052.06 o 
  10   2  10      169.84      -65.90    498.87 o 
 -25   3  10     2070.22     2711.56    448.50 o 
 -23   3  10    11450.01    11362.39    929.72 o 
 -21   3  10     5190.40     4508.68    467.37 o 
 -19   3  10     8337.65     8931.93    494.28 o 
 -17   3  10     3842.01     4285.89    355.55 o 
 -15   3  10     3514.86     3637.04    345.43 o 
 -13   3  10    18926.40    17737.07    832.23 o 
 -11   3  10    32984.14    34173.09   1344.52 o 
  -9   3  10     4677.98     5471.84    643.87 o 
  -7   3  10    15636.19    15655.67    540.94 o 
  -5   3  10      731.77      727.55    141.69 o 
  -3   3  10      242.41      608.84    239.16 o 
  -1   3  10    10511.87    10137.59    800.58 o 
   1   3  10     1724.14     2163.85    580.93 o 
   3   3  10     1144.45     1153.64    326.16 o 
   5   3  10    16146.29    17476.83   2412.21 o 
   7   3  10     1783.01     1673.25    684.32 o 
   9   3  10     4660.29     5496.36    824.81 o 
 -24   4  10        6.68      208.80    294.62 o 
 -22   4  10      226.40      233.48    309.73 o 
 -20   4  10     3461.77     4207.12    390.69 o 
 -18   4  10      161.43       32.88    216.26 o 
 -16   4  10     1614.76     2529.42    472.34 o 
 -14   4  10     4083.84     4471.47    431.80 o 
 -12   4  10      152.24      315.71    248.97 o 
 -10   4  10     3501.08     3636.33    325.09 o 
  -8   4  10      731.57     1376.20    230.76 o 
  -6   4  10     5560.09     5831.27    384.53 o 
  -4   4  10     8766.10     9353.20    551.32 o 
  -2   4  10      755.33      798.31    251.56 o 
   0   4  10       36.95     -350.73    237.22 o 
   2   4  10      697.96      520.74    312.64 o 
   4   4  10      444.99      658.64    283.36 o 
   6   4  10      275.81      605.03    405.20 o 
   8   4  10     3960.84     3438.36    698.77 o 
 -25   5  10     1070.58     1712.09    429.17 o 
 -23   5  10       94.23     -199.84    291.88 o 
 -21   5  10     1625.93     1636.89    322.58 o 
 -19   5  10      446.40       44.50    271.42 o 
 -17   5  10     3645.65     2672.27    374.69 o 
 -15   5  10      142.37     -190.17    258.24 o 
 -13   5  10      244.12     -215.30    248.73 o 
 -11   5  10     6725.75     7750.06    533.20 o 
  -9   5  10    17156.31    16973.81   1246.70 o 
  -7   5  10      135.33      569.98    359.48 o 
  -5   5  10    11172.47    11572.99    671.81 o 
  -3   5  10     6534.40     6414.35    464.24 o 
  -1   5  10     1019.82      593.86    277.54 o 
   1   5  10    14249.19    15816.11    865.77 o 
   3   5  10     8244.61     8392.57    677.23 o 
   5   5  10     1864.95     2158.04    375.96 o 
   7   5  10     6846.06     7585.22    701.26 o 
   9   5  10       63.57      217.18    620.91 o 
 -24   6  10     4291.27     4735.49    635.59 o 
 -22   6  10     2015.76     2992.62    454.83 o 
 -20   6  10      809.62      672.77    374.19 o 
 -18   6  10     2594.49     2541.29    449.67 o 
 -16   6  10       21.78     -365.83    313.45 o 
 -14   6  10     1748.57     1500.71    359.64 o 
 -12   6  10    21626.26    19505.11    947.61 o 
 -10   6  10     2142.92     2354.23    377.65 o 
  -8   6  10     9262.27     8822.02    610.18 o 
  -6   6  10     8773.71    10134.18    636.81 o 
  -4   6  10     1403.90     1471.38    482.87 o 
  -2   6  10    30196.41    32353.90   1810.37 o 
   0   6  10     3907.47     3753.24    631.21 o 
   2   6  10     2965.89     2557.46    598.32 o 
   4   6  10     7248.96     8419.74    951.79 o 
   6   6  10     1897.95     2678.61    505.79 o 
   8   6  10      977.37     1427.02    864.33 o 
 -23   7  10        5.96      -57.54    361.71 o 
 -21   7  10     2757.88     2340.99    438.42 o 
 -19   7  10      686.95     1321.67    558.22 o 
 -17   7  10     1346.27     1393.88    400.94 o 
 -15   7  10     3189.98     2862.01   1163.92 o 
 -13   7  10      949.32      889.56    402.03 o 
 -11   7  10     1150.73      890.24    330.06 o 
  -9   7  10     3442.37     3072.79    442.52 o 
  -7   7  10       35.98     -122.84    282.55 o 
  -5   7  10      351.24       91.73    603.92 o 
  -3   7  10     2189.97     2253.08    546.00 o 
  -1   7  10      406.41      958.43    493.09 o 
   1   7  10      673.19      882.35    470.29 o 
   3   7  10      259.28      556.32    389.58 o 
   5   7  10       75.56      104.01    378.26 o 
 -20   8  10     2989.41     3648.12    724.68 o 
 -18   8  10     4064.40     4335.78    838.18 o 
 -16   8  10     3161.78     4539.05    708.72 o 
 -14   8  10    10243.25     8710.96   1387.58 o 
 -12   8  10      125.38       91.68    296.93 o 
 -10   8  10     2977.36     3308.07    407.71 o 
  -8   8  10     3139.78     1327.05   1163.86 o 
  -6   8  10     1234.82     1382.71    595.51 o 
  -4   8  10     2681.33     3922.62    655.49 o 
  -2   8  10      668.01      880.14    478.25 o 
   0   8  10      598.16     1072.18    515.98 o 
   2   8  10     1860.68     3384.67    652.59 o 
   4   8  10      221.94      783.54    443.87 o 
 -19   9  10     2117.60     1018.16    543.03 o 
 -17   9  10     2773.13     3469.94    896.50 o 
 -15   9  10     1709.52     2281.03    596.81 o 
 -13   9  10     4471.61     3951.27    670.26 o 
 -11   9  10     3728.20     3706.75    499.49 o 
  -9   9  10     3627.53     3704.80    434.84 o 
  -7   9  10     4078.79     3441.79    524.87 o 
  -5   9  10     1179.27      600.26    479.83 o 
  -3   9  10      254.14     -570.72    417.53 o 
  -1   9  10     3364.87     3692.68    721.61 o 
   1   9  10      130.47     -235.84    498.20 o 
   3   9  10     1539.10     1084.38    495.92 o 
 -16  10  10      684.09      213.13    526.41 o 
 -14  10  10        0.26       31.77    457.14 o 
 -12  10  10       14.75       65.67    413.32 o 
 -10  10  10      167.59      289.26    384.03 o 
  -8  10  10        0.38      -75.46    372.86 o 
  -6  10  10      329.16       67.08    405.69 o 
  -4  10  10       10.02      528.76    414.76 o 
  -2  10  10      217.84      170.65    409.84 o 
   0  10  10       45.92     -513.46    566.13 o 
 -11  11  10     1172.79      599.40    828.01 o 
  -9  11  10     2329.52     2070.15    647.72 o 
  -7  11  10     1047.22        3.37    410.69 o 
  -5  11  10     1676.08     1793.76    498.61 o 
 -27   1  11     2272.60     2774.29    484.85 o 
 -25   1  11     1388.29     1206.16    369.40 o 
 -23   1  11     4939.17     4926.27    493.76 o 
 -21   1  11     4927.09     4689.74    451.76 o 
 -19   1  11    11118.68    11028.06    515.56 o 
 -17   1  11    12347.95    10563.74    774.03 o 
 -15   1  11     6368.88     5776.39    436.87 o 
 -13   1  11    13795.11    15057.33    651.78 o 
 -11   1  11     6605.52     5461.64    319.52 o 
  -9   1  11     5460.64     5704.56    309.80 o 
  -7   1  11     8438.80     9158.73    638.02 o 
  -5   1  11    20868.60    23276.75   1058.72 o 
  -3   1  11    13671.97    12927.94    702.42 o 
  -1   1  11    11079.84    10236.66    764.46 o 
   1   1  11     7040.67     5779.61    932.21 o 
   3   1  11     6343.53     5355.74    653.95 o 
   5   1  11     1774.15     1300.46    498.33 o 
   7   1  11     6035.68     5417.09    803.21 o 
   9   1  11     1243.73      550.97    555.13 o 
 -26   2  11     3162.68     3439.22    760.31 o 
 -24   2  11     2813.13     3915.37    478.48 o 
 -22   2  11    10017.25    10047.99    794.02 o 
 -20   2  11      125.24      -14.01    243.81 o 
 -18   2  11     9435.32     9448.22    628.73 o 
 -16   2  11     1000.56      802.58    264.55 o 
 -14   2  11     4310.36     3890.87    340.69 o 
 -12   2  11     4327.89     5000.49    453.02 o 
 -10   2  11    17608.63    18091.07    706.23 o 
  -8   2  11      420.66      535.27    179.33 o 
  -6   2  11    10189.30    10736.88    488.71 o 
  -4   2  11       65.50      365.72    229.87 o 
  -2   2  11     2113.37     2098.43    580.17 o 
   0   2  11     4316.67     4353.14    544.25 o 
   2   2  11     3468.31     3681.84    403.57 o 
   4   2  11     1902.17     1250.20    571.28 o 
   6   2  11     5396.25     5032.13    745.30 o 
   8   2  11       48.18      199.96    461.04 o 
 -25   3  11        3.17      480.44    327.37 o 
 -23   3  11      108.36      -70.03    279.88 o 
 -21   3  11      197.32     -181.65    249.85 o 
 -19   3  11       61.71       15.29    199.56 o 
 -17   3  11      961.15      763.58    233.08 o 
 -15   3  11       16.95     -125.38    209.74 o 
 -13   3  11       10.05       69.77    226.59 o 
 -11   3  11     3535.02     4797.28    361.31 o 
  -9   3  11     4411.61     5130.21    347.72 o 
  -7   3  11      165.79      388.49    143.08 o 
  -5   3  11       61.23      -99.68    151.91 o 
  -3   3  11      142.75       -8.67    313.23 o 
  -1   3  11       29.83      296.15    236.65 o 
   1   3  11      102.45      -27.61    280.29 o 
   3   3  11     2213.96     1620.26    375.67 o 
   5   3  11        0.31     -236.47    376.99 o 
   7   3  11       72.11      553.56    469.05 o 
   9   3  11      336.97     -192.11    796.81 o 
 -26   4  11     1047.44     1564.31    376.54 o 
 -24   4  11     3915.67     4360.88    516.48 o 
 -22   4  11     4031.57     3990.73    468.20 o 
 -20   4  11     5322.32     5467.98    429.31 o 
 -18   4  11      229.46      153.60    274.47 o 
 -16   4  11     8869.87     9708.28    638.66 o 
 -14   4  11    12092.92    12041.54    688.54 o 
 -12   4  11    15401.58    15161.52   1313.06 o 
 -10   4  11    21795.80    22150.78    856.63 o 
  -8   4  11     1413.13     1343.24    234.14 o 
  -6   4  11      797.39      507.40    140.75 o 
  -4   4  11     3165.89     3723.37    702.23 o 
  -2   4  11     8867.23     8032.29    551.06 o 
   0   4  11     8497.18     8580.94    904.85 o 
   2   4  11     1945.58     1594.92    325.62 o 
   4   4  11      566.62      126.87    318.21 o 
   6   4  11     2610.38     1581.19    430.46 o 
   8   4  11      361.90      749.85   1163.45 o 
 -25   5  11      333.84      940.34    436.70 o 
 -23   5  11     2357.27     1315.06    387.60 o 
 -21   5  11     1228.50     1182.93    373.92 o 
 -19   5  11     5469.75     3957.28    499.06 o 
 -17   5  11     3039.50     3235.21    485.83 o 
 -15   5  11      935.12      796.36    308.45 o 
 -13   5  11    10513.52    11056.01    875.40 o 
 -11   5  11    21091.78    20731.47    850.17 o 
  -9   5  11      104.81      -92.42    213.41 o 
  -7   5  11     5732.79     5835.56    469.59 o 
  -5   5  11     6601.86     7542.75   1168.62 o 
  -3   5  11     9129.22     9492.75    888.08 o 
  -1   5  11    10361.69    10220.02   2399.48 o 
   1   5  11     3858.96     3951.60    784.58 o 
   3   5  11     1896.69     2014.17    442.38 o 
   5   5  11      919.59     1395.38    553.34 o 
   7   5  11     1478.45     1789.56    594.62 o 
 -24   6  11      548.63      344.65    405.56 o 
 -22   6  11      186.82      405.92    337.85 o 
 -20   6  11      224.07      210.73    350.12 o 
 -18   6  11     2614.32     1558.48    570.22 o 
 -16   6  11     3776.98     2841.05    508.09 o 
 -14   6  11      546.34      376.78    351.35 o 
 -12   6  11    20185.99    19431.36   1255.01 o 
 -10   6  11       11.61      -53.60    264.84 o 
  -8   6  11     2022.70     2296.23    382.54 o 
  -6   6  11     3129.01     3523.27   1180.24 o 
  -4   6  11     1473.39     1098.01    469.79 o 
  -2   6  11     2899.54     2771.41   1037.05 o 
   0   6  11     4285.94     3670.66   1261.63 o 
   2   6  11       42.90      -67.66    334.36 o 
   4   6  11      733.67      598.97    392.61 o 
   6   6  11       11.41       84.38    526.01 o 
 -23   7  11      137.14     -109.48    352.03 o 
 -21   7  11     1951.53     1753.03    475.86 o 
 -19   7  11     3163.72     3135.71    528.06 o 
 -17   7  11     3736.16     3521.98    709.87 o 
 -15   7  11    11499.12    11507.21   1016.39 o 
 -13   7  11     8594.47     7639.97    570.86 o 
 -11   7  11     1345.96     2067.75    394.28 o 
  -9   7  11     9508.56     8850.95    646.21 o 
  -7   7  11     2375.64     3034.83    601.71 o 
  -5   7  11     1981.98     1995.49    540.18 o 
  -3   7  11    10543.20    10589.90   1434.25 o 
  -1   7  11     1529.83     1970.99    571.02 o 
   1   7  11     2812.61     4085.80   1226.32 o 
   3   7  11      850.23      771.28    423.77 o 
   5   7  11      516.13       69.36    410.23 o 
 -20   8  11       78.93      240.72    508.67 o 
 -18   8  11     1069.93     1083.75    508.50 o 
 -16   8  11     2129.12      853.68    494.74 o 
 -14   8  11      472.96      469.83    419.83 o 
 -12   8  11     7685.87     6694.52    711.06 o 
 -10   8  11      179.60      682.37    346.98 o 
  -8   8  11      423.54      602.74    532.76 o 
  -6   8  11      304.01       90.82    480.05 o 
  -4   8  11      814.16     1353.72    530.72 o 
  -2   8  11      924.74      504.37    553.92 o 
   0   8  11     2872.44     3088.02    662.00 o 
   2   8  11       78.94      153.59    405.02 o 
 -19   9  11       28.42      206.42    515.39 o 
 -17   9  11     2765.22     3170.67    657.76 o 
 -15   9  11       27.04      662.87    480.83 o 
 -13   9  11        7.95     -304.31    403.85 o 
 -11   9  11       99.53       45.26    334.54 o 
  -9   9  11        9.41     -280.49    350.49 o 
  -7   9  11     1001.97      629.32    504.55 o 
  -5   9  11     1584.52     1794.19    573.99 o 
  -3   9  11       88.77      280.40    486.29 o 
  -1   9  11     1142.74     1019.32    556.19 o 
   1   9  11       45.47     -416.33    479.87 o 
 -16  10  11     1172.79     1095.42    596.01 o 
 -14  10  11     3627.41     3575.91    699.07 o 
 -12  10  11     1081.86      454.17    480.81 o 
 -10  10  11     2781.27     4021.23    709.30 o 
  -8  10  11     2387.34     2587.68    525.37 o 
  -6  10  11      863.19     1060.04    447.01 o 
  -4  10  11     2577.88     2371.77    537.17 o 
  -2  10  11      756.81      339.66    534.06 o 
 -26   0  12     3499.45     2920.19    646.68 o 
 -24   0  12     1020.77     1353.60    503.09 o 
 -22   0  12    19249.45    20200.11   3988.68 o 
 -20   0  12     3168.72     3899.25    994.19 o 
 -18   0  12    18535.11    17079.56    825.36 o 
 -16   0  12    15106.67    13027.36    679.75 o 
 -14   0  12     7214.71     8635.18   1163.88 o 
 -12   0  12    24424.74    22325.72    961.70 o 
 -10   0  12    20662.11    21971.62    944.17 o 
  -8   0  12     8511.96    10789.58   1072.11 o 
  -6   0  12    52837.46    58579.55   3872.52 o 
  -4   0  12    54502.19    55367.48   3685.70 o 
  -2   0  12     7573.00     7740.27    972.34 o 
   0   0  12    33746.59    29333.19   2252.43 o 
   2   0  12     3918.11     3333.99    783.56 o 
   4   0  12     8320.02     9054.80   1229.76 o 
   6   0  12     2683.95     1741.85    857.23 o 
   8   0  12     4900.90     2571.88    946.16 o 
 -27   1  12        6.41     -219.13    313.04 o 
 -25   1  12     4054.40     4474.59    624.48 o 
 -23   1  12      306.42      462.70    296.47 o 
 -21   1  12       64.61     -333.66    222.44 o 
 -19   1  12     2620.76     2869.84    289.64 o 
 -17   1  12       19.96      263.42    178.06 o 
 -15   1  12     6060.86     5921.15    462.91 o 
 -13   1  12    11704.76    10853.87    530.21 o 
 -11   1  12      367.22       22.65    180.42 o 
  -9   1  12    22196.97    20562.09   1262.66 o 
  -7   1  12      914.80     1132.86    219.03 o 
  -5   1  12     1970.75     2402.28    437.95 o 
  -3   1  12    10392.68    10150.18    773.05 o 
  -1   1  12     3130.17     3105.42    916.70 o 
   1   1  12     2371.22     1644.64    420.87 o 
   3   1  12     2404.64     1407.30    466.60 o 
   5   1  12      485.08      318.39    446.33 o 
   7   1  12       65.05      126.29    446.51 o 
 -26   2  12       11.26      141.71    310.84 o 
 -24   2  12     2236.58     2350.51    512.85 o 
 -22   2  12       11.44       80.84    256.43 o 
 -20   2  12    13944.98    12824.14    596.74 o 
 -18   2  12      560.42      764.97    236.25 o 
 -16   2  12      350.04      350.97    299.46 o 
 -14   2  12     3814.70     3538.29    333.27 o 
 -12   2  12      179.59      459.73    201.66 o 
 -10   2  12       77.16       53.07    158.79 o 
  -8   2  12     9734.88     9569.33    406.56 o 
  -6   2  12      302.83      -81.62    133.57 o 
  -4   2  12     3795.52     3818.78    474.69 o 
  -2   2  12     7649.16     7917.79    579.70 o 
   0   2  12      106.34       99.42    323.04 o 
   2   2  12     3216.49     3409.00    579.80 o 
   4   2  12       54.19       70.50    382.23 o 
   6   2  12     3502.02     3041.10    648.46 o 
   8   2  12     3640.02     3619.41    873.91 o 
 -27   3  12     2291.17     3026.40    494.66 o 
 -25   3  12      611.57      593.99    361.77 o 
 -23   3  12     6942.96     8045.36    618.04 o 
 -21   3  12     5837.12     6415.27    448.71 o 
 -19   3  12      460.40      282.43    274.84 o 
 -17   3  12    17958.23    18872.94    818.14 o 
 -15   3  12     4403.89     4485.85    439.34 o 
 -13   3  12     9665.15    10677.29    629.44 o 
 -11   3  12    37859.25    40964.77   1391.41 o 
  -9   3  12     2298.90     2849.49    324.79 o 
  -7   3  12      571.97      628.66    240.21 o 
  -5   3  12     9219.81    10259.66    641.28 o 
  -3   3  12     2572.84     1909.52    325.85 o 
  -1   3  12     7527.12     7952.88    590.05 o 
   1   3  12     1308.94     1221.99    351.63 o 
   3   3  12      110.42      135.89    531.92 o 
   5   3  12     2161.75     2375.12    604.91 o 
   7   3  12      512.69      110.83    462.80 o 
 -26   4  12      503.14       93.96    351.57 o 
 -24   4  12      580.28      381.45    330.43 o 
 -22   4  12       61.46     -152.27    272.51 o 
 -20   4  12     5571.69     4969.49    423.13 o 
 -18   4  12      110.84      125.24    286.48 o 
 -16   4  12      415.36       70.79    411.53 o 
 -14   4  12     8135.58     8750.30    594.77 o 
 -12   4  12     3448.82     4403.66    489.68 o 
 -10   4  12       81.13      -42.57    202.61 o 
  -8   4  12     7748.07     8548.97    381.52 o 
  -6   4  12      807.33      518.35    236.84 o 
  -4   4  12      744.27     1297.74    304.50 o 
  -2   4  12      771.78     1165.66    331.09 o 
   0   4  12      926.32      369.80    316.27 o 
   2   4  12      206.64      345.25    281.36 o 
   4   4  12      763.84      575.89    359.61 o 
   6   4  12      218.46     -177.99    478.66 o 
 -25   5  12     3110.67     3732.91    589.13 o 
 -23   5  12     5589.30     6286.85    693.25 o 
 -21   5  12     3886.50     4062.28    475.75 o 
 -19   5  12    19957.32    19973.99   1319.21 o 
 -17   5  12     2576.09     2119.75    404.64 o 
 -15   5  12    14640.95    13297.56    971.97 o 
 -13   5  12     9425.68     9051.14    724.51 o 
 -11   5  12     7912.85     8299.94    501.92 o 
  -9   5  12     6371.74     7449.16    457.78 o 
  -7   5  12     8544.03     8040.98    806.88 o 
  -5   5  12     2501.73     1630.40   1014.31 o 
  -3   5  12    14528.31    15256.63   1143.82 o 
  -1   5  12     3399.47     3794.11   1209.97 o 
   1   5  12     6145.74     6299.77    783.81 o 
   3   5  12     2574.04     2100.46    461.35 o 
   5   5  12      782.37     1067.11    554.25 o 
 -24   6  12      451.14      214.33    399.01 o 
 -22   6  12    10837.21    10470.03    739.42 o 
 -20   6  12     7821.26     6851.43    902.52 o 
 -18   6  12     5525.84     4835.54    546.10 o 
 -16   6  12     7114.28     6584.61    583.58 o 
 -14   6  12     1601.51     2262.26    393.87 o 
 -12   6  12     4795.72     4344.77    478.92 o 
 -10   6  12     6833.95     6606.14    563.56 o 
  -8   6  12     1621.10     1514.90   1007.44 o 
  -6   6  12    12188.60    12931.55   1054.71 o 
  -4   6  12     9937.82     9912.04   1601.05 o 
  -2   6  12     7290.02     9160.25   1130.88 o 
   0   6  12     6238.71     6249.94    813.99 o 
   2   6  12      703.90     1416.59    444.21 o 
   4   6  12     1393.21     1602.97    481.97 o 
 -23   7  12      119.84      430.87    371.08 o 
 -21   7  12       26.84     1128.97    472.61 o 
 -19   7  12     1272.61      771.80    390.04 o 
 -17   7  12     4470.23     4617.92    553.94 o 
 -15   7  12        8.45      501.43    337.39 o 
 -13   7  12     1430.65     1885.81    562.51 o 
 -11   7  12      593.00      372.98    321.19 o 
  -9   7  12      343.63     -123.35    396.38 o 
  -7   7  12      391.07      394.68    448.10 o 
  -5   7  12      533.23      580.86    461.97 o 
  -3   7  12     7100.12     7177.51    847.48 o 
  -1   7  12      193.44      146.21    508.95 o 
   1   7  12        6.97      -97.31    444.78 o 
   3   7  12      136.09      740.31    485.77 o 
 -20   8  12     1776.60     1416.28    578.95 o 
 -18   8  12     1861.84     1159.70    535.68 o 
 -16   8  12      843.31      898.00    499.77 o 
 -14   8  12     2432.05     1903.64    553.95 o 
 -12   8  12      591.55      601.82    348.70 o 
 -10   8  12     1014.74      623.45    487.07 o 
  -8   8  12     1409.05     1784.74    775.66 o 
  -6   8  12       68.55     -486.75    406.03 o 
  -4   8  12     3440.73     4600.97    747.54 o 
  -2   8  12      568.38      696.59    539.73 o 
   0   8  12      338.91      497.28    580.18 o 
   2   8  12     2499.73     3946.14    634.57 o 
 -19   9  12      397.79      745.06    558.78 o 
 -17   9  12     1864.95     1503.89    585.50 o 
 -15   9  12     1539.46     1391.73    638.53 o 
 -13   9  12      627.23     1251.18    499.96 o 
 -11   9  12      437.43      275.15    377.57 o 
  -9   9  12      152.14     -326.65    420.03 o 
  -7   9  12      536.91       15.77    479.41 o 
  -5   9  12     1279.55     2104.94    626.14 o 
  -3   9  12      180.33      320.37    493.31 o 
  -1   9  12     1624.42     1234.44    585.89 o 
 -16  10  12        0.05      399.19    500.19 o 
 -14  10  12      335.90      166.86    487.52 o 
 -12  10  12        3.25      131.44    660.26 o 
 -10  10  12       53.99      -20.61    390.12 o 
  -8  10  12       16.04      -46.73    438.00 o 
  -6  10  12      236.04     -101.96    392.67 o 
  -4  10  12       48.22      205.96    532.55 o 
 -27   1  13      276.25       79.76    325.05 o 
 -25   1  13     3432.26     4071.30    486.34 o 
 -23   1  13     5127.67     4576.62    475.94 o 
 -21   1  13    11953.35     9980.71    622.55 o 
 -19   1  13     6285.43     6329.51    405.72 o 
 -17   1  13     6555.24     6351.05    425.50 o 
 -15   1  13     4773.56     5383.91    355.07 o 
 -13   1  13     9578.99     9837.00    507.51 o 
 -11   1  13     5901.48     6275.19    349.17 o 
  -9   1  13     6973.02     7587.42    430.07 o 
  -7   1  13    15002.67    15843.92    673.40 o 
  -5   1  13     9438.49    10870.65    821.37 o 
  -3   1  13     1814.49     2224.35    795.09 o 
  -1   1  13     2946.28     3482.67    574.47 o 
   1   1  13      441.96      597.82    447.65 o 
   3   1  13      260.73      271.74    387.82 o 
   5   1  13     3460.45     2497.37    624.91 o 
   7   1  13     3117.94     2818.21    687.62 o 
 -26   2  13      948.58     1663.48    401.50 o 
 -24   2  13     3597.66     3124.75    433.14 o 
 -22   2  13      337.85      -15.40    255.80 o 
 -20   2  13     3341.83     4440.10    379.08 o 
 -18   2  13     6513.08     6069.82    595.67 o 
 -16   2  13     5500.49     5507.28    492.24 o 
 -14   2  13     6331.94     6220.80    868.37 o 
 -12   2  13    14989.43    17821.42    734.20 o 
 -10   2  13     1181.60      967.40    222.67 o 
  -8   2  13     2584.96     1937.08    497.52 o 
  -6   2  13     3750.67     3579.18    349.90 o 
  -4   2  13    11817.72    12394.75   1185.52 o 
  -2   2  13     3961.81     3368.66    547.00 o 
   0   2  13     2724.15     2990.89    524.84 o 
   2   2  13      686.02      149.62    452.89 o 
   4   2  13     5453.67     5261.96    740.21 o 
   6   2  13     1282.47      936.79    590.39 o 
 -27   3  13       37.53     -187.23    309.59 o 
 -25   3  13        3.15      -52.05    299.53 o 
 -23   3  13      262.13      833.86    319.03 o 
 -21   3  13       47.48     -435.60    345.37 o 
 -19   3  13      460.41     1169.48    294.95 o 
 -17   3  13      937.03      997.85    314.18 o 
 -15   3  13     1590.68     1976.60    350.41 o 
 -13   3  13      195.93     -308.63    205.75 o 
 -11   3  13     4716.25     5456.73    509.86 o 
  -9   3  13      639.52      819.17    183.33 o 
  -7   3  13      589.83      568.76    204.72 o 
  -5   3  13      555.90      620.60    271.73 o 
  -3   3  13      162.34      341.93    241.18 o 
  -1   3  13      264.98      -22.76    266.38 o 
   1   3  13      520.02       75.53    306.44 o 
   3   3  13       93.67     -210.05    402.41 o 
   5   3  13      203.62      818.69    524.61 o 
 -26   4  13      223.14      683.96    368.65 o 
 -24   4  13     6576.83     7177.47   1212.58 o 
 -22   4  13     2351.41     2428.69    400.63 o 
 -20   4  13     3198.96     2664.24    381.35 o 
 -18   4  13     3034.88     3628.14    465.66 o 
 -16   4  13      119.34      253.00    284.62 o 
 -14   4  13     5626.56     5941.01    505.25 o 
 -12   4  13    15377.50    15766.98    715.81 o 
 -10   4  13     3139.54     3838.10    342.27 o 
  -8   4  13     8219.09     8482.56    385.82 o 
  -6   4  13      951.25     1247.89    301.12 o 
  -4   4  13     3440.96     3843.11    434.64 o 
  -2   4  13     8963.02     9670.62    671.61 o 
   0   4  13     4756.16     3765.12    824.27 o 
   2   4  13     2197.02     2520.36    447.89 o 
   4   4  13     1964.81     1289.12    541.88 o 
 -25   5  13      832.65     1512.79    467.05 o 
 -23   5  13     3830.73     4561.23    621.54 o 
 -21   5  13    10625.28     9770.51    652.00 o 
 -19   5  13     2218.17     3216.42    478.91 o 
 -17   5  13      934.82     1231.31    364.92 o 
 -15   5  13     1844.96     2741.68    432.62 o 
 -13   5  13     2298.28     2659.25    351.66 o 
 -11   5  13     8675.16     9037.66    532.25 o 
  -9   5  13     1552.55     1097.96    454.70 o 
  -7   5  13     2287.78     3040.40    573.79 o 
  -5   5  13      889.83      255.08    421.63 o 
  -3   5  13     1536.76     2195.36    596.89 o 
  -1   5  13     1971.57     1080.82   1183.16 o 
   1   5  13      643.36      829.31    396.48 o 
   3   5  13       63.18      169.51    477.26 o 
 -24   6  13       40.79       25.16    392.59 o 
 -22   6  13      162.37      365.49    334.59 o 
 -20   6  13      512.20       55.10    353.68 o 
 -18   6  13      730.61      408.16    324.32 o 
 -16   6  13       87.71        1.93    299.44 o 
 -14   6  13      684.81      790.78    344.37 o 
 -12   6  13       11.43      107.36    410.31 o 
 -10   6  13      550.10      457.63    312.83 o 
  -8   6  13      218.31      378.82    464.06 o 
  -6   6  13     5779.39     6539.73    787.44 o 
  -4   6  13     1120.28     1446.27    571.73 o 
  -2   6  13      932.43      799.74    755.93 o 
   0   6  13      262.15      166.07    773.19 o 
   2   6  13       19.60      215.96    387.31 o 
 -23   7  13     3150.26     1935.37    455.94 o 
 -21   7  13     3373.22     3580.17    570.30 o 
 -19   7  13     3651.46     3902.16    561.78 o 
 -17   7  13      541.54      250.27    339.90 o 
 -15   7  13     1533.09     1891.20    410.99 o 
 -13   7  13     3236.10     3319.12    707.39 o 
 -11   7  13     3086.03     2581.79    437.75 o 
  -9   7  13     9156.09    10540.63   1002.69 o 
  -7   7  13     6546.29     7797.75    886.96 o 
  -5   7  13     5725.58     5483.30    775.10 o 
  -3   7  13     2456.30     3531.56    691.86 o 
  -1   7  13     1408.49     2353.92    626.04 o 
   1   7  13      536.68      340.93    425.13 o 
 -20   8  13     1490.91     1283.57    554.29 o 
 -18   8  13      183.06      245.31    463.31 o 
 -16   8  13      418.23      282.75    448.86 o 
 -14   8  13     1377.66     2021.79    558.01 o 
 -12   8  13     1860.96     1577.90    548.32 o 
 -10   8  13     7325.18     7365.66   1977.01 o 
  -8   8  13      747.48     -111.54    497.47 o 
  -6   8  13     2922.45     2173.49    814.61 o 
  -4   8  13     1467.58     1190.64    550.89 o 
  -2   8  13     1586.64     1224.62    907.20 o 
   0   8  13      243.91      196.17    538.00 o 
 -19   9  13      566.52      130.48    525.52 o 
 -17   9  13      986.58     -301.18    493.92 o 
 -15   9  13      112.26     -409.31    449.62 o 
 -13   9  13       89.41     1657.15    840.56 o 
 -11   9  13      225.28     -136.68    358.21 o 
  -9   9  13       91.25      504.70    514.39 o 
  -7   9  13      281.86      118.47    500.67 o 
  -5   9  13     1772.14     1374.59    776.06 o 
  -3   9  13       49.46     -553.33    518.35 o 
 -14  10  13     4576.56     2988.19    991.49 o 
 -12  10  13     1017.43     1434.42    835.77 o 
 -10  10  13      454.02      245.49    410.88 o 
  -8  10  13     4515.25     4172.59    631.17 o 
  -6  10  13     1104.11     2005.51    668.64 o 
 -28   0  14      764.16      779.10    509.24 o 
 -26   0  14    14422.02    15561.70   1268.81 o 
 -24   0  14     7194.35     5563.95    985.50 o 
 -22   0  14    31005.22    27669.40   2194.58 o 
 -20   0  14     5715.26     6396.94    743.31 o 
 -18   0  14     8211.71     8410.96    681.70 o 
 -16   0  14    17301.04    18189.03   1125.48 o 
 -14   0  14     3247.09     3374.20    507.11 o 
 -12   0  14    14117.62    15147.17    664.22 o 
 -10   0  14    34731.48    34188.66   2450.61 o 
  -8   0  14       10.15      131.14    421.86 o 
  -6   0  14    29743.10    30672.11   2294.72 o 
  -4   0  14      840.61      910.85    552.02 o 
  -2   0  14      610.44      635.39    554.02 o 
   0   0  14     2726.37     3495.42    882.49 o 
   2   0  14     2101.97     1922.82    711.53 o 
   4   0  14     1227.77     1755.30    751.90 o 
 -27   1  14      558.35       66.01    661.82 o 
 -25   1  14     3773.76     4478.36    727.93 o 
 -23   1  14     4678.25     4753.57    512.61 o 
 -21   1  14     1578.43     1239.39    320.06 o 
 -19   1  14     7526.54     6585.63    421.88 o 
 -17   1  14     2612.74     1850.15    384.96 o 
 -15   1  14     2027.74     1711.97    250.18 o 
 -13   1  14    16458.58    17141.41    719.44 o 
 -11   1  14      678.91      612.81    199.82 o 
  -9   1  14     4095.37     4267.39    353.08 o 
  -7   1  14     5433.92     5651.05    637.88 o 
  -5   1  14     1055.72     1267.70    429.65 o 
  -3   1  14     4146.70     3808.51    565.03 o 
  -1   1  14     1992.03     2014.26    634.74 o 
   1   1  14        8.02     -418.50    350.77 o 
   3   1  14     8032.25     7883.59   2226.66 o 
   5   1  14       69.65      325.06    470.37 o 
 -26   2  14       57.12     -216.41    301.75 o 
 -24   2  14     2736.52     2405.70    418.60 o 
 -22   2  14     1310.74      622.78    302.10 o 
 -20   2  14     1265.90     1533.21    280.54 o 
 -18   2  14     1903.57     1784.59    281.28 o 
 -16   2  14      212.37     -331.18    290.35 o 
 -14   2  14     8103.33     8199.14    916.39 o 
 -12   2  14     6851.34     6987.15    436.77 o 
 -10   2  14     3295.02     3917.20    452.10 o 
  -8   2  14     9586.65     8900.88    557.80 o 
  -6   2  14      574.05      208.88    262.66 o 
  -4   2  14      154.25       -6.27    272.53 o 
  -2   2  14     2593.50     2275.13    514.47 o 
   0   2  14      402.87      532.00    573.59 o 
   2   2  14        5.74      505.84    636.69 o 
   4   2  14     1083.31      972.12    546.21 o 
 -27   3  14     3619.83     3878.06    505.94 o 
 -25   3  14     1398.56     1401.32    378.44 o 
 -23   3  14     2613.84     2449.63    419.80 o 
 -21   3  14     1160.50      909.43    251.59 o 
 -19   3  14     2460.74     2450.36    318.39 o 
 -17   3  14     1127.94     1276.15    349.28 o 
 -15   3  14     5130.34     5264.24    477.63 o 
 -13   3  14     4355.15     5334.55    602.07 o 
 -11   3  14    18596.56    19367.04    793.74 o 
  -9   3  14     1297.68     1564.12    211.33 o 
  -7   3  14      853.89      782.58    289.27 o 
  -5   3  14    14923.21    15074.65    835.97 o 
  -3   3  14     5371.69     4514.20    488.18 o 
  -1   3  14     4266.80     3966.72    727.47 o 
   1   3  14     8505.56     6614.10    756.62 o 
   3   3  14      443.42      145.43    456.34 o 
 -26   4  14        0.60      126.68    414.26 o 
 -24   4  14        1.85     -103.45    293.34 o 
 -22   4  14      660.45      872.66    326.44 o 
 -20   4  14     2333.62     1865.88    521.84 o 
 -18   4  14       24.52     -394.03    262.69 o 
 -16   4  14     6775.20     6686.00    558.64 o 
 -14   4  14     1036.63      879.66    280.88 o 
 -12   4  14     2336.98     1835.11    448.31 o 
 -10   4  14      147.22      281.49    218.37 o 
  -8   4  14       86.03      763.79    646.21 o 
  -6   4  14      166.60      376.72    396.23 o 
  -4   4  14      159.69      743.74    422.78 o 
  -2   4  14     4364.10     4969.95   1337.64 o 
   0   4  14      328.94      231.25    456.38 o 
   2   4  14      149.84       80.72    661.50 o 
   4   4  14      907.23     1144.77    915.25 o 
 -25   5  14     3072.08     2772.77    551.94 o 
 -23   5  14     1158.94     1293.85    452.48 o 
 -21   5  14       60.00     -192.64    323.37 o 
 -19   5  14     4848.98     5533.72    564.28 o 
 -17   5  14     3588.96     4012.08    495.66 o 
 -15   5  14     1880.01     1340.61    345.85 o 
 -13   5  14    12453.22    12900.87    673.35 o 
 -11   5  14      168.34      -10.58    227.28 o 
  -9   5  14      261.28     -197.41    379.48 o 
  -7   5  14     1637.52     1924.29    515.71 o 
  -5   5  14      712.49     1023.14    459.00 o 
  -3   5  14     3543.66     2924.57    621.91 o 
  -1   5  14     2138.47     3048.28    704.49 o 
   1   5  14      278.35      460.26    396.58 o 
   3   5  14     1359.37     1239.28    912.26 o 
 -24   6  14     1867.99     1395.19    683.17 o 
 -22   6  14     8292.73     7834.61   1107.03 o 
 -20   6  14     6113.65     6125.14    785.69 o 
 -18   6  14      144.34       16.01    377.05 o 
 -16   6  14    17798.46    17878.22    967.84 o 
 -14   6  14     1339.62     1405.25    420.74 o 
 -12   6  14    13183.53    14450.25    722.00 o 
 -10   6  14    11815.80    14016.01   1143.02 o 
  -8   6  14      343.17      469.13    421.25 o 
  -6   6  14     2678.85     2805.89    626.20 o 
  -4   6  14     2444.12     1621.83   1041.39 o 
  -2   6  14      841.11     2189.34    595.82 o 
   0   6  14     5586.54     5959.98    837.30 o 
   2   6  14     1047.20     1186.52    480.97 o 
 -23   7  14     1041.58      740.19    465.11 o 
 -21   7  14      574.93      756.37    430.18 o 
 -19   7  14     4894.35     4645.94    584.35 o 
 -17   7  14      226.51      425.28    371.86 o 
 -15   7  14      583.39      757.94    353.73 o 
 -13   7  14     5637.46     4767.09    981.36 o 
 -11   7  14     1678.83     1453.43    532.48 o 
  -9   7  14      835.13       93.33    452.36 o 
  -7   7  14      257.21      158.71    446.16 o 
  -5   7  14        2.23      418.93    479.25 o 
  -3   7  14     2399.88     3343.72    703.81 o 
  -1   7  14      131.56       26.22    478.96 o 
 -20   8  14      612.56     1168.88    564.40 o 
 -18   8  14     2335.78     1423.60    552.29 o 
 -16   8  14      429.43       62.24    530.02 o 
 -14   8  14     2143.05     2197.45    850.74 o 
 -12   8  14     6587.22     6768.93    892.03 o 
 -10   8  14     1670.65     1862.29    618.23 o 
  -8   8  14     5352.65     5432.43   1043.97 o 
  -6   8  14     2911.02     4027.03    763.10 o 
  -4   8  14     1962.41     3384.76    726.00 o 
  -2   8  14       17.97     -142.01    741.38 o 
 -17   9  14     1503.05      752.78   1045.66 o 
 -15   9  14     4565.48     4548.58   1139.92 o 
 -13   9  14     1610.38     2464.20    892.94 o 
 -11   9  14     2926.99     3508.93    852.20 o 
  -9   9  14     2643.95     2693.72    696.87 o 
  -7   9  14      277.46      635.92    857.60 o 
  -5   9  14     2081.51     2618.58    698.00 o 
 -27   1  15     1982.08     2225.72    434.13 o 
 -25   1  15     3928.10     3110.21    446.89 o 
 -23   1  15     3696.28     3138.12    433.19 o 
 -21   1  15     3257.17     3084.35    403.82 o 
 -19   1  15      873.02      931.94    250.51 o 
 -17   1  15     3531.83     3673.13    407.66 o 
 -15   1  15     5752.06     6068.93    386.97 o 
 -13   1  15    14845.44    16345.70    629.66 o 
 -11   1  15     8252.09     8881.57    501.30 o 
  -9   1  15     5377.18     6095.98    421.71 o 
  -7   1  15     3790.26     5299.01    944.52 o 
  -5   1  15     2252.09     2673.46    597.58 o 
  -3   1  15     3268.98     2410.86    530.22 o 
  -1   1  15     6383.01     7175.05    956.68 o 
   1   1  15     1056.59      910.72    579.88 o 
   3   1  15     2832.03     2047.46    724.51 o 
 -28   2  15     1566.89     1500.74    420.02 o 
 -26   2  15     4553.65     3590.38    494.96 o 
 -24   2  15     2633.36     3167.89    505.05 o 
 -22   2  15     3772.58     4383.96    690.89 o 
 -20   2  15     4907.47     4806.68    545.13 o 
 -18   2  15     7630.32     7497.54    458.97 o 
 -16   2  15     8367.89     8650.85    603.02 o 
 -14   2  15    25830.68    28361.85   1068.45 o 
 -12   2  15    11199.64    11109.72    960.68 o 
 -10   2  15     5571.78     4865.18    445.68 o 
  -8   2  15     5007.18     6216.81    800.03 o 
  -6   2  15     3798.97     3311.09    444.19 o 
  -4   2  15    13282.76    13450.49   1277.78 o 
  -2   2  15     2436.16     2146.99   1098.86 o 
   0   2  15     2221.34     1802.54    554.84 o 
   2   2  15     2142.99     2403.10    589.64 o 
 -27   3  15      237.61       30.26    341.96 o 
 -25   3  15      430.46      329.88    333.94 o 
 -23   3  15      448.99      723.05    325.45 o 
 -21   3  15     1563.12      978.31    276.61 o 
 -19   3  15     3614.02     3769.40    458.33 o 
 -17   3  15      267.01      608.92    301.17 o 
 -15   3  15      338.89      552.27    269.32 o 
 -13   3  15      276.59       42.09    214.11 o 
 -11   3  15     2449.40     2816.77    351.47 o 
  -9   3  15        0.55      261.22    249.28 o 
  -7   3  15      190.48      437.99    299.96 o 
  -5   3  15      127.89      142.12    266.16 o 
  -3   3  15       97.87      110.11    304.56 o 
  -1   3  15       65.41     -324.66    919.28 o 
   1   3  15      970.64     1332.86    536.76 o 
   3   3  15       79.26      705.18    673.73 o 
 -26   4  15      564.15      202.45    356.99 o 
 -24   4  15     3823.72     3363.70    555.98 o 
 -22   4  15     1582.60     1371.08    362.61 o 
 -20   4  15    19526.49    16923.95    961.92 o 
 -18   4  15     9209.57     9335.40   1069.15 o 
 -16   4  15     4724.78     4713.16    498.04 o 
 -14   4  15    17217.68    19303.14    849.27 o 
 -12   4  15     4801.66     5322.15    533.47 o 
 -10   4  15     1503.98     1587.36   1488.20 o 
  -8   4  15     8861.94     9690.15   2104.89 o 
  -6   4  15     4034.42     4121.09    654.76 o 
  -4   4  15     3966.17     4400.00    689.23 o 
  -2   4  15    13067.92    13042.19   1304.39 o 
   0   4  15     1825.07     2914.74    929.67 o 
   2   4  15     1581.68     1399.59    911.93 o 
 -25   5  15      118.51     -159.33    392.82 o 
 -23   5  15      686.68      227.77    430.63 o 
 -21   5  15     2400.15     2965.27    808.73 o 
 -19   5  15       92.96      483.34    352.01 o 
 -17   5  15     1948.09     1463.87    385.08 o 
 -15   5  15     2457.04     3038.23    433.13 o 
 -13   5  15        5.29      306.03    271.27 o 
 -11   5  15    10839.40    13938.88   1107.44 o 
  -9   5  15     1200.89     1256.45    468.75 o 
  -7   5  15       18.24     -241.40    364.21 o 
  -5   5  15     2523.98     1531.81    527.65 o 
  -3   5  15     2283.79     2166.87    589.42 o 
  -1   5  15     1046.81     1011.23    713.74 o 
   1   5  15      799.62     1555.28    880.91 o 
 -24   6  15       40.52      549.81    423.89 o 
 -22   6  15      133.58     -137.00    366.93 o 
 -20   6  15       64.17       53.35    361.65 o 
 -18   6  15     1232.46      372.51    359.79 o 
 -16   6  15     2927.64     2810.98    450.18 o 
 -14   6  15       27.99     -228.85    260.90 o 
 -12   6  15        8.21      258.94    453.34 o 
 -10   6  15      583.71     1013.96    499.30 o 
  -8   6  15       99.93       27.52    717.71 o 
  -6   6  15      267.53     -102.90    441.61 o 
  -4   6  15     3365.67     3159.25   1281.70 o 
  -2   6  15      113.13     -346.92    424.83 o 
   0   6  15      394.54      154.20    419.27 o 
 -23   7  15     3571.76     4345.83   1128.05 o 
 -21   7  15     1904.10     2234.99    494.16 o 
 -19   7  15     4068.42     4416.83    903.20 o 
 -17   7  15     1804.46     1848.49    447.28 o 
 -15   7  15     3461.32     3067.21    529.55 o 
 -13   7  15     6536.75     8068.50   1175.72 o 
 -11   7  15     1696.53     1891.29    618.57 o 
  -9   7  15     1210.10      592.11    817.58 o 
  -7   7  15     6474.24     6461.34    874.11 o 
  -5   7  15      716.54      192.59    504.11 o 
  -3   7  15     3233.96     2699.11    740.72 o 
  -1   7  15     3346.08     5193.69    869.82 o 
 -20   8  15      983.83      912.86    775.98 o 
 -18   8  15       83.04      221.74    565.95 o 
 -16   8  15     1818.05     1258.68    754.08 o 
 -14   8  15       77.58     -577.46    607.87 o 
 -12   8  15      106.86     -675.80    450.53 o 
 -10   8  15      779.62      916.52    565.89 o 
  -8   8  15       15.42      216.12    483.68 o 
  -6   8  15       33.08     -774.75   1026.72 o 
  -4   8  15     4103.47     4244.69    813.25 o 
 -17   9  15      760.86      506.95    736.06 o 
 -15   9  15     1404.39      340.44    716.15 o 
 -13   9  15      989.83      976.76    586.05 o 
 -11   9  15     1545.31     2541.20    696.42 o 
  -9   9  15     1278.38      673.89    613.61 o 
  -7   9  15        1.12     -248.59    517.06 o 
 -28   0  16       44.83      347.98    489.18 o 
 -26   0  16     8722.31    10177.10   1755.21 o 
 -24   0  16     3123.76     2904.88    597.61 o 
 -22   0  16     3181.39     2850.03    579.48 o 
 -20   0  16     7213.91     8459.98    817.57 o 
 -18   0  16     2200.80     2256.17    504.65 o 
 -16   0  16    10303.07    10611.15    662.67 o 
 -14   0  16    10693.21    12599.14   1419.79 o 
 -12   0  16     1987.51     2639.43    538.21 o 
 -10   0  16     3472.75     4291.17    830.29 o 
  -8   0  16       43.85      516.72    519.49 o 
  -6   0  16       69.24     -224.84    480.14 o 
  -4   0  16    13078.86    13832.90   1477.66 o 
  -2   0  16      795.44     -164.78    625.95 o 
   0   0  16     1537.64     1359.04    767.98 o 
   2   0  16      645.25      390.53    735.07 o 
 -27   1  16       34.86      319.21    327.07 o 
 -25   1  16      643.61      288.12    305.53 o 
 -23   1  16     7113.09     7623.75    660.54 o 
 -21   1  16      746.34     1013.77    314.04 o 
 -19   1  16     5675.03     5477.69    477.89 o 
 -17   1  16     8189.14     7373.35    450.96 o 
 -15   1  16     1363.54     2730.01    540.29 o 
 -13   1  16    10607.59    10987.51    507.28 o 
 -11   1  16      201.40      168.36    225.59 o 
  -9   1  16     1771.31     2032.06    380.30 o 
  -7   1  16     5003.93     5457.54    669.63 o 
  -5   1  16      146.89     -497.08    331.39 o 
  -3   1  16        2.23      -82.64    423.14 o 
  -1   1  16      836.98      700.43    500.80 o 
   1   1  16      228.37     1114.67    576.71 o 
 -28   2  16     1325.38     2908.40    503.85 o 
 -26   2  16      311.61      172.82    319.20 o 
 -24   2  16     2878.04     3880.53    478.63 o 
 -22   2  16       27.73     -235.85    266.13 o 
 -20   2  16        2.79     -105.22    220.50 o 
 -18   2  16      539.08      417.53    284.54 o 
 -16   2  16      541.48      351.65    286.18 o 
 -14   2  16      579.16      871.49    266.76 o 
 -12   2  16    12901.89    13113.89    634.25 o 
 -10   2  16      742.03      273.20    253.69 o 
  -8   2  16     3790.47     3670.21    455.19 o 
  -6   2  16     4753.66     5694.98    687.36 o 
  -4   2  16      313.46     -153.24    408.31 o 
  -2   2  16     7532.58     7301.61    824.42 o 
   0   2  16     2512.52     2563.30   1405.15 o 
   2   2  16      278.43     -508.06    501.29 o 
 -27   3  16      753.28      241.42    352.03 o 
 -25   3  16     3190.42     3366.94    576.42 o 
 -23   3  16      473.76      389.46    311.12 o 
 -21   3  16    17358.47    16920.49    876.72 o 
 -19   3  16     6919.23     7993.13    621.29 o 
 -17   3  16     1679.91     1911.48    378.28 o 
 -15   3  16    12229.67    13402.70    692.28 o 
 -13   3  16     3024.78     3566.50    370.66 o 
 -11   3  16     2015.68     1549.57    378.81 o 
  -9   3  16    12067.35    12916.17    766.88 o 
  -7   3  16     2984.19     2575.18    415.79 o 
  -5   3  16     9699.26     8532.19    884.95 o 
  -3   3  16    10706.85    10106.72    923.10 o 
  -1   3  16     1269.98     2373.70    600.17 o 
   1   3  16     2468.49     1697.92    913.76 o 
 -26   4  16      902.66      874.45    408.81 o 
 -24   4  16     2314.20     2621.37    530.20 o 
 -22   4  16       67.22      389.92    312.78 o 
 -20   4  16      291.69      481.30    510.97 o 
 -18   4  16     1847.09     2155.86    419.58 o 
 -16   4  16     2349.15     1816.84    393.48 o 
 -14   4  16      635.18     -170.27    199.26 o 
 -12   4  16    12413.88    12122.75   1964.36 o 
 -10   4  16      717.25      619.96    463.55 o 
  -8   4  16     1243.17     1312.59    488.63 o 
  -6   4  16     2383.42     2366.20    655.92 o 
  -4   4  16     1325.59     1629.83    537.33 o 
  -2   4  16     2298.38     2420.74    943.02 o 
   0   4  16      788.92      953.02    819.91 o 
 -25   5  16      536.39      170.15    407.07 o 
 -23   5  16     4517.89     4874.56    542.43 o 
 -21   5  16      714.00      352.23    363.35 o 
 -19   5  16     9413.75     9385.21    719.29 o 
 -17   5  16     4131.59     3739.78    488.35 o 
 -15   5  16      474.24      427.96    293.39 o 
 -13   5  16     5173.08     5711.87    759.01 o 
 -11   5  16     3617.13     2706.05    610.82 o 
  -9   5  16     1243.67      997.99    480.82 o 
  -7   5  16     7943.61     7844.34    884.44 o 
  -5   5  16     1209.10     1010.78    516.47 o 
  -3   5  16      659.17     1149.07    539.61 o 
  -1   5  16     1719.07     1615.84    997.53 o 
 -24   6  16     1873.81     1550.32    521.58 o 
 -22   6  16     4824.42     4647.04    602.42 o 
 -20   6  16     6351.43     5881.61    626.17 o 
 -18   6  16     1380.34     1937.64    428.92 o 
 -16   6  16     2805.57     2779.42    469.72 o 
 -14   6  16     5154.55     5135.75   1070.28 o 
 -12   6  16     2908.01     1530.61    687.78 o 
 -10   6  16     8428.89     7840.80    927.91 o 
  -8   6  16     1209.44     1491.81    575.23 o 
  -6   6  16      892.38     1265.59    714.21 o 
  -4   6  16     2125.63     2108.10   1223.10 o 
  -2   6  16      596.07      -17.20    503.79 o 
 -21   7  16       87.12     -300.67    368.48 o 
 -19   7  16      139.85      323.27    375.42 o 
 -17   7  16      229.84      218.77    368.34 o 
 -15   7  16      325.01      341.22    694.24 o 
 -13   7  16      621.02      555.87    503.32 o 
 -11   7  16      590.60      405.75    488.76 o 
  -9   7  16      386.37      503.98    633.53 o 
  -7   7  16       72.26      145.54    497.56 o 
  -5   7  16      839.90     -457.42    478.09 o 
  -3   7  16      152.48     -391.35    459.70 o 
 -20   8  16      273.94      171.54    526.00 o 
 -18   8  16     2350.08     2077.38    613.84 o 
 -16   8  16       63.61      141.94    654.16 o 
 -14   8  16     1188.36       80.12    701.64 o 
 -12   8  16     1764.93     2794.70    687.26 o 
 -10   8  16       73.60     -123.70    502.09 o 
  -8   8  16     1014.37      951.46    550.96 o 
  -6   8  16     4495.06     4085.99    816.70 o 
 -15   9  16     1572.46      538.01    809.56 o 
 -13   9  16      867.73     1131.15    955.70 o 
 -11   9  16      487.82      363.31    546.59 o 
 -27   1  17     4642.71     4372.96    708.51 o 
 -25   1  17     6161.86     6648.62    787.67 o 
 -23   1  17     6648.28     5628.92    566.99 o 
 -21   1  17     5589.33     5638.84    581.43 o 
 -19   1  17     3894.15     4077.31    441.86 o 
 -17   1  17     2907.40     3182.47    379.14 o 
 -15   1  17     7311.99     7192.01    486.44 o 
 -13   1  17    11719.60    12805.45    736.63 o 
 -11   1  17     8114.63     7682.28    564.93 o 
  -9   1  17     4473.38     4990.26    953.55 o 
  -7   1  17     4672.24     6122.81    733.84 o 
  -5   1  17     6633.24     8152.48    842.02 o 
  -3   1  17     3466.32     2007.74    553.18 o 
  -1   1  17     2405.99     1777.30    624.42 o 
 -26   2  17     3020.50     2445.63    449.79 o 
 -24   2  17     2509.01     1954.31    428.65 o 
 -22   2  17     8759.63     9070.83    645.65 o 
 -20   2  17      761.12       69.19    242.07 o 
 -18   2  17      933.90      555.78    279.39 o 
 -16   2  17       11.21     -101.87    259.57 o 
 -14   2  17     2936.61     2398.25    333.44 o 
 -12   2  17      176.66     -277.69    185.12 o 
 -10   2  17     5296.74     6224.11    552.16 o 
  -8   2  17     1178.53     1171.40    370.65 o 
  -6   2  17     5147.84     4830.47    679.93 o 
  -4   2  17     1640.37     1944.87    584.44 o 
  -2   2  17     1777.41     2220.76    622.81 o 
   0   2  17       10.91     -164.99    527.69 o 
 -27   3  17       26.36     -117.99    338.74 o 
 -25   3  17      217.64      349.13    345.18 o 
 -23   3  17      416.69      312.78    370.82 o 
 -21   3  17        1.05     -249.17    334.26 o 
 -19   3  17      415.83      277.34    359.06 o 
 -17   3  17       64.97      141.24    302.31 o 
 -15   3  17      781.14      485.18    264.80 o 
 -13   3  17      386.07      -64.48    305.68 o 
 -11   3  17      141.56      -89.75    385.84 o 
  -9   3  17      456.59     -391.17    356.79 o 
  -7   3  17       30.07     -337.90    379.60 o 
  -5   3  17     1345.79     1060.96    773.66 o 
  -3   3  17      408.82     -246.05    699.61 o 
  -1   3  17        1.00      704.06    707.62 o 
 -26   4  17      729.74      461.83    430.39 o 
 -24   4  17     1695.21     1727.17    545.66 o 
 -22   4  17     7905.77     8334.85    618.73 o 
 -20   4  17     5094.39     5974.59    591.71 o 
 -18   4  17     1698.86     2376.73    429.61 o 
 -16   4  17     4472.98     5217.98    609.58 o 
 -14   4  17      979.35     1447.70    509.53 o 
 -12   4  17     5952.87     5441.23    750.84 o 
 -10   4  17     2787.72     2120.63    537.13 o 
  -8   4  17     4485.88     4547.88    708.56 o 
  -6   4  17     1508.93     1844.75    554.97 o 
  -4   4  17     1822.75     1229.35    553.25 o 
  -2   4  17      446.31      104.29    754.50 o 
 -25   5  17     3031.63     2678.42    566.07 o 
 -23   5  17     1643.86     1267.00    403.49 o 
 -21   5  17     2600.48     2520.46    494.67 o 
 -19   5  17     4485.65     5113.14    576.70 o 
 -17   5  17      794.20      673.78    444.77 o 
 -15   5  17     3191.42     2635.79    782.37 o 
 -13   5  17     3388.18     5178.44    763.60 o 
 -11   5  17     5839.85     6991.87   1377.79 o 
  -9   5  17     2321.26     1198.18    527.46 o 
  -7   5  17      552.96     -182.38    414.75 o 
  -5   5  17     1823.05      869.27    505.20 o 
  -3   5  17     2516.92     3492.81    726.49 o 
 -24   6  17      707.23      300.39    392.42 o 
 -22   6  17       56.54     -127.21    389.29 o 
 -20   6  17     4186.11     5231.78   1148.33 o 
 -18   6  17        7.65     -305.34    348.29 o 
 -16   6  17      855.68      959.20    703.06 o 
 -14   6  17      511.76      498.31    682.17 o 
 -12   6  17        2.08      -23.85    453.00 o 
 -10   6  17      509.03     -286.47    461.86 o 
  -8   6  17      318.88      536.28    800.01 o 
  -6   6  17      104.37     -225.28    463.02 o 
  -4   6  17      679.34      256.87    533.31 o 
 -21   7  17     1858.41     1828.82    487.66 o 
 -19   7  17      342.47      760.78    416.97 o 
 -17   7  17     4697.49     4664.70   1084.74 o 
 -15   7  17     2156.50     2097.63    679.78 o 
 -13   7  17     4488.67     4374.64    869.53 o 
 -11   7  17     3049.90     3500.03    744.46 o 
  -9   7  17      384.85      149.60    520.61 o 
  -7   7  17     1230.85     1546.14    635.98 o 
 -18   8  17       39.78      502.14    745.83 o 
 -16   8  17     1241.90     2010.21    830.68 o 
 -14   8  17     1968.94     2167.46   1439.75 o 
 -12   8  17      711.66     -471.95    656.46 o 
 -10   8  17     1235.04     1366.38    923.99 o 
 -28   0  18      192.45     -547.61    436.15 o 
 -26   0  18    11386.06    11544.22   1315.35 o 
 -24   0  18     8278.92     7933.72   2587.19 o 
 -22   0  18      801.90     1393.86    653.11 o 
 -20   0  18    10129.02     9535.82    887.82 o 
 -18   0  18     3536.76     4223.47    626.76 o 
 -16   0  18    10671.26    10878.06   1229.91 o 
 -14   0  18    46668.30    50116.15   3500.01 o 
 -12   0  18    13171.30    14523.76   2052.02 o 
 -10   0  18     7930.08     7373.36   1092.48 o 
  -8   0  18     6226.48     5600.88   1038.35 o 
  -6   0  18      677.17      823.76    668.72 o 
  -4   0  18     6534.24     4490.20   1091.54 o 
  -2   0  18     2925.32     3491.44   1047.93 o 
 -27   1  18     1493.54     1691.71    416.22 o 
 -25   1  18      104.58     -242.23    293.30 o 
 -23   1  18     1696.96     2128.46    401.08 o 
 -21   1  18      472.77     -171.68    280.37 o 
 -19   1  18     3024.37     3333.73    361.43 o 
 -17   1  18     1679.40     1661.61    525.35 o 
 -15   1  18      229.89      125.99    277.77 o 
 -13   1  18     3436.86     3879.89    549.11 o 
 -11   1  18     1821.97     2486.80    529.08 o 
  -9   1  18        6.59      -75.68    525.70 o 
  -7   1  18      471.43      -73.88    426.69 o 
  -5   1  18      220.37      511.32    483.77 o 
  -3   1  18      171.74      777.79    794.62 o 
  -1   1  18      621.87      482.65    685.12 o 
 -26   2  18     1597.94     1805.82    426.53 o 
 -24   2  18      472.35      467.15    334.12 o 
 -22   2  18     5935.72     5455.16    524.87 o 
 -20   2  18     3603.22     3299.68    418.70 o 
 -18   2  18     5751.52     5591.87    543.72 o 
 -16   2  18     5877.83     6308.46    487.16 o 
 -14   2  18     7157.32     6687.06    567.07 o 
 -12   2  18     4960.50     4218.44    610.56 o 
 -10   2  18     3597.66     3243.35    513.86 o 
  -8   2  18     2365.91     1961.82    527.00 o 
  -6   2  18     4456.46     3924.92    703.93 o 
  -4   2  18     1503.44     1237.90    563.12 o 
  -2   2  18     3223.63     2270.45    657.34 o 
 -27   3  18     1097.12     1315.21    425.94 o 
 -25   3  18     6288.90     7891.67    885.80 o 
 -23   3  18     4309.02     4193.75    588.09 o 
 -21   3  18     3253.83     3411.31    442.09 o 
 -19   3  18     5165.05     7446.84    777.78 o 
 -17   3  18      429.15       99.94    466.96 o 
 -15   3  18     6051.14     7090.30    736.00 o 
 -13   3  18     4998.13     4939.56    705.47 o 
 -11   3  18     2915.55     1829.39    538.46 o 
  -9   3  18     9493.22     9687.10   1354.09 o 
  -7   3  18     1804.71     1960.59    623.54 o 
  -5   3  18     1073.25     1438.83    887.48 o 
  -3   3  18     6174.76     6910.36   1334.22 o 
 -26   4  18      599.19      401.91    445.79 o 
 -24   4  18       85.96       86.52    390.28 o 
 -22   4  18     4002.93     5412.20    793.11 o 
 -20   4  18       52.77     -158.87    334.40 o 
 -18   4  18      851.18     1590.41    400.42 o 
 -16   4  18      156.90      160.29    312.98 o 
 -14   4  18     1404.04     1908.22    549.15 o 
 -12   4  18     2168.44     2670.21    800.07 o 
 -10   4  18      815.52      680.86   1292.90 o 
  -8   4  18      267.09       36.97    444.83 o 
  -6   4  18     2720.98     1771.13    593.54 o 
  -4   4  18       11.63      922.59    763.95 o 
 -25   5  18      411.67      140.60    488.73 o 
 -23   5  18     2368.28     3296.70   1070.86 o 
 -21   5  18     3820.80     3561.42    549.71 o 
 -19   5  18      481.81      643.23    375.74 o 
 -17   5  18     2058.83     2172.92    787.47 o 
 -15   5  18      274.75      512.88    494.86 o 
 -13   5  18      175.92      962.37    534.97 o 
 -11   5  18     2548.41     2660.93    823.50 o 
  -9   5  18       95.78      696.32    501.90 o 
  -7   5  18     2246.39     1300.17    538.00 o 
  -5   5  18      606.22      569.15    548.35 o 
 -22   6  18        5.37       14.39    398.40 o 
 -20   6  18     8011.54     8767.81    749.52 o 
 -18   6  18      512.31      560.26    647.61 o 
 -16   6  18     2005.39     1856.72   1086.68 o 
 -14   6  18     5904.59     7511.98    920.13 o 
 -12   6  18     1253.57     1925.28    618.17 o 
 -10   6  18      798.68       44.50    475.67 o 
  -8   6  18     2792.37     2094.91    752.03 o 
  -6   6  18      134.92      381.15    518.55 o 
 -21   7  18      522.51      347.97    445.06 o 
 -19   7  18      141.31       47.33    665.34 o 
 -17   7  18     1167.99     1656.39    798.99 o 
 -15   7  18      349.82       78.34    515.27 o 
 -13   7  18       46.45      812.86    546.44 o 
 -11   7  18      822.71     -118.82    749.94 o 
  -9   7  18      504.61      167.69    535.73 o 
 -14   8  18     1873.63     1186.93    653.35 o 
 -27   1  19     1447.53      921.58    471.51 o 
 -25   1  19     1708.15     1613.58    414.28 o 
 -23   1  19      928.98     1315.47    382.46 o 
 -21   1  19     4534.54     4541.78    422.61 o 
 -19   1  19     2740.83     2739.50    394.17 o 
 -17   1  19     2903.66     3403.94    395.63 o 
 -15   1  19     7841.45     8369.64    545.48 o 
 -13   1  19     2638.16     1368.11    491.08 o 
 -11   1  19        9.78      285.69    427.77 o 
  -9   1  19       12.12     -182.01    428.24 o 
  -7   1  19      471.04      334.08    615.49 o 
  -5   1  19     2113.31     1652.91    595.22 o 
  -3   1  19     2190.09     1779.69    651.39 o 
 -26   2  19     1073.80     1100.59    400.08 o 
 -24   2  19     5375.85     4621.68    532.37 o 
 -22   2  19     3228.65     2977.64    632.74 o 
 -20   2  19     1561.63     1310.23    445.56 o 
 -18   2  19     3662.01     3991.80    487.62 o 
 -16   2  19     7370.89     6997.37    512.71 o 
 -14   2  19     2206.86     1990.23    387.71 o 
 -12   2  19     7186.99     6896.92    827.55 o 
 -10   2  19      227.61      411.80    503.84 o 
  -8   2  19     1505.98     1227.13    519.61 o 
  -6   2  19      464.58      407.69    753.38 o 
  -4   2  19     5788.99     5503.93   1277.80 o 
 -25   3  19        5.32       45.83    396.92 o 
 -23   3  19      101.41      -13.77    385.80 o 
 -21   3  19       32.03      273.25    304.31 o 
 -19   3  19      205.78      358.35    336.99 o 
 -17   3  19        2.29     -525.25    350.17 o 
 -15   3  19        1.03     -362.59    541.42 o 
 -13   3  19      167.90     -367.39    446.52 o 
 -11   3  19      318.05     -124.69    572.48 o 
  -9   3  19     1820.64      278.97    480.46 o 
  -7   3  19       15.30     -295.21    651.56 o 
  -5   3  19        2.26      103.54    790.67 o 
 -24   4  19     2024.34     2200.78    518.12 o 
 -22   4  19     3646.34     4647.08    599.01 o 
 -20   4  19     2859.61     3557.23    674.49 o 
 -18   4  19     2324.48     2610.45    466.66 o 
 -16   4  19     2502.25     2458.29    626.32 o 
 -14   4  19     1716.65     2462.55    608.63 o 
 -12   4  19     8278.09     9504.02    982.83 o 
 -10   4  19     3739.59     4102.65    907.93 o 
  -8   4  19     2639.81     2150.87    609.85 o 
  -6   4  19     4539.49     3110.54   1061.17 o 
 -23   5  19      620.09       -7.25    384.78 o 
 -21   5  19     2290.48     1716.02    469.43 o 
 -19   5  19     2361.01     2287.34    819.16 o 
 -17   5  19     1123.75      760.35    525.74 o 
 -15   5  19     3422.62     4331.49    756.29 o 
 -13   5  19     1440.54      530.76    509.95 o 
 -11   5  19      952.64     1571.97    575.25 o 
  -9   5  19     1934.95     2138.20   1257.84 o 
  -7   5  19      479.94      784.30    542.84 o 
 -22   6  19      880.61      709.84    433.61 o 
 -20   6  19      128.26       51.72    682.51 o 
 -18   6  19       55.98      619.85    706.91 o 
 -16   6  19        9.35      717.22    552.76 o 
 -14   6  19     1363.52     2960.47    697.36 o 
 -12   6  19      135.43      471.81    533.40 o 
 -10   6  19      914.68     1176.48    603.72 o 
 -19   7  19     1854.87      452.81    811.63 o 
 -17   7  19     2278.44     2889.27    988.19 o 
 -15   7  19     2409.82     2819.38   1558.76 o 
 -13   7  19     2855.91     2592.63    737.20 o 
 -26   0  20     1286.22      696.52    541.09 o 
 -24   0  20     2000.47     2886.35    663.91 o 
 -22   0  20     3531.48     2944.79    638.36 o 
 -20   0  20      540.99     1868.60    520.33 o 
 -18   0  20      971.79      892.38    622.55 o 
 -16   0  20      535.17      443.96    412.67 o 
 -14   0  20     6491.72     8348.37   1182.47 o 
 -12   0  20     3207.59     4192.04    962.53 o 
 -10   0  20     1893.03      635.72    683.12 o 
  -8   0  20     2403.76     2008.89    831.26 o 
  -6   0  20     1987.61      963.82    815.73 o 
 -27   1  20     1879.85     1597.57    543.58 o 
 -25   1  20       17.98      139.55    332.12 o 
 -23   1  20     1929.91     1174.97    380.13 o 
 -21   1  20     1399.74     1874.26    518.37 o 
 -19   1  20      428.72      472.08    303.13 o 
 -17   1  20      463.01      407.16    391.58 o 
 -15   1  20      508.77      440.81    523.36 o 
 -13   1  20      226.50      550.64    471.00 o 
 -11   1  20     4149.46     3996.98    678.27 o 
  -9   1  20      236.21      262.51    459.24 o 
  -7   1  20      738.24      134.00    658.22 o 
 -26   2  20     1840.36     1997.15    454.80 o 
 -24   2  20      222.51      697.54    401.67 o 
 -22   2  20     5747.02     5673.62    541.55 o 
 -20   2  20     5374.78     4900.41    484.04 o 
 -18   2  20      127.60      287.02    322.37 o 
 -16   2  20    10424.16    11582.31   1017.30 o 
 -14   2  20      311.94     -298.18    408.79 o 
 -12   2  20      437.45     1490.89    798.96 o 
 -10   2  20      832.09      803.98    737.57 o 
  -8   2  20       96.06      652.23    746.00 o 
  -6   2  20      646.05     -276.58    722.12 o 
 -25   3  20     7841.94     8103.50    980.77 o 
 -23   3  20     9168.84     8374.93   1132.66 o 
 -21   3  20     5440.28     6207.18    601.94 o 
 -19   3  20    10775.35    12194.15    815.60 o 
 -17   3  20     4956.92     4216.81    701.74 o 
 -15   3  20     4065.24     3489.48   1516.89 o 
 -13   3  20    12112.90    12875.71   1661.91 o 
 -11   3  20     2638.98     2918.13   1428.16 o 
  -9   3  20     4702.89     3840.99   1100.03 o 
  -7   3  20     4474.43     3605.51   1111.03 o 
 -24   4  20       42.37     -103.11    382.90 o 
 -22   4  20     3357.83     3700.11    580.17 o 
 -20   4  20      287.78      330.49    384.24 o 
 -18   4  20        3.96     -612.87    626.25 o 
 -16   4  20     2269.72     2389.70    618.14 o 
 -14   4  20        0.41      859.38    505.29 o 
 -12   4  20      125.66     -163.64   1117.03 o 
 -10   4  20     1104.92     1283.31    569.29 o 
  -8   4  20       59.72      408.24    650.82 o 
 -23   5  20      687.47      721.30    464.10 o 
 -21   5  20     1826.98     2556.14    902.03 o 
 -19   5  20      152.39     -290.34    675.66 o 
 -17   5  20     2464.63     2341.10   1859.81 o 
 -15   5  20     2447.80     3643.46    738.54 o 
 -13   5  20      214.46      137.67    521.98 o 
 -11   5  20     3821.06     2653.51    692.56 o 
  -9   5  20      854.66      -20.48   1060.09 o 
 -20   6  20     2518.53     3164.70    980.13 o 
 -18   6  20     1760.21     3346.19    994.75 o 
 -16   6  20      662.42      422.16   1262.75 o 
 -14   6  20     3746.95     4081.95   1285.19 o 
 -12   6  20      413.14     1269.66    830.09 o 
 -25   1  21     2029.58     1680.74    568.46 o 
 -23   1  21     5097.81     4424.28    607.96 o 
 -21   1  21     5104.16     4288.59    556.65 o 
 -19   1  21     1350.52     1232.15    654.56 o 
 -17   1  21     2506.62     2506.21    571.54 o 
 -15   1  21     6039.79     5578.51    723.18 o 
 -13   1  21     3260.02     2640.33    612.32 o 
 -11   1  21     4612.72     4679.45    758.93 o 
  -9   1  21     4989.34     5291.35    789.51 o 
 -24   2  21     5425.94     5406.36   1107.77 o 
 -22   2  21     4343.20     5112.47    591.36 o 
 -20   2  21      715.93      725.00    337.51 o 
 -18   2  21     2660.91     3559.76    939.29 o 
 -16   2  21      843.19      303.34    471.91 o 
 -14   2  21    10285.40     9286.73   1457.78 o 
 -12   2  21     5762.06     6854.20   1312.31 o 
 -10   2  21     1701.41     2291.05    922.10 o 
  -8   2  21      664.87      365.38    762.99 o 
 -25   3  21      119.04     -192.31    393.12 o 
 -23   3  21      172.61      406.48    415.42 o 
 -21   3  21      231.08      157.37    321.79 o 
 -19   3  21     1651.13     1366.47    759.10 o 
 -17   3  21      638.77      336.52    474.25 o 
 -15   3  21        2.60     -340.97    464.49 o 
 -13   3  21       23.47      539.55    471.12 o 
 -11   3  21      101.19      145.18    833.30 o 
  -9   3  21      342.25      443.42    820.52 o 
 -22   4  21     3237.80     3015.64    550.27 o 
 -20   4  21     3120.30     4028.41    998.73 o 
 -18   4  21     1313.60      777.24    549.86 o 
 -16   4  21     3152.75     4391.00    777.26 o 
 -14   4  21     2319.63     2883.28    741.17 o 
 -12   4  21     2431.98     2275.93    908.16 o 
 -21   5  21       32.38     -434.01    710.90 o 
 -19   5  21     2098.16     1479.94    833.81 o 
 -17   5  21      578.26      516.93    575.86 o 
 -15   5  21      381.80      285.15    534.37 o 
 -13   5  21      673.73      567.06   1031.08 o 
 -24   0  22    11134.56     9925.60   1041.32 o 
 -22   0  22     3023.12     2737.92    862.61 o 
 -20   0  22       81.61     -554.04    528.82 o 
 -16   0  22     7584.22     7200.18   1156.95 o 
 -14   0  22      355.86      -49.72    696.88 o 
 -12   0  22    12164.32    15239.60   1739.55 o 
 -25   1  22      988.35      908.75    476.63 o 
 -23   1  22      139.24      -70.60    374.81 o 
 -21   1  22     2389.76     1676.89    555.03 o 
 -19   1  22       65.38       56.46    612.90 o 
 -17   1  22       89.32      -75.46    626.88 o 
 -15   1  22     3125.10     3065.97    945.56 o 
 -13   1  22      249.77     -186.93    667.13 o 
 -11   1  22        1.89     -277.20    720.79 o 
 -24   2  22        7.38     -211.31    392.54 o 
 -22   2  22     1722.95     1935.76    613.61 o 
 -20   2  22     2557.92     3020.60    639.91 o 
 -18   2  22      483.44      120.05    386.28 o 
 -16   2  22     1798.95     1178.32    785.17 o 
 -14   2  22     2255.25     2169.56    975.34 o 
 -12   2  22      167.52     1034.71    839.28 o 
 -23   3  22     5560.48     5910.97    685.72 o 
 -21   3  22      361.64      775.48    575.97 o 
 -19   3  22     1533.34      529.92    715.53 o 
 -17   3  22     5303.59     5724.30    982.60 o 
 -15   3  22     1763.99      996.39    583.33 o 
 -13   3  22     4004.76     4357.70   1191.30 o 
 -20   4  22     2481.35     2094.64    905.32 o 
 -18   4  22       37.97      193.75    503.07 o 
 -16   4  22     1472.65      729.88    578.72 o 
 -23   1  23     5496.17     5838.82    819.69 o 
 -21   1  23     2585.35     2625.63    913.18 o 
 -19   1  23     2609.49     1365.07    735.56 o 
 -17   1  23     1958.42      282.70    641.72 o 
 -15   1  23     1245.00     1268.73    868.78 o 
 -22   2  23     3401.25     3711.44    727.39 o 
 -20   2  23      220.48      681.40    506.29 o 
 -18   2  23      678.10      807.98    549.54 o 
 -16   2  23     2161.96     2320.01    979.11 o 
                                                 
